# Supplementary material for: Towards the rational design of ylide-substituted phosphines for gold(i)-catalysis: from inactive to ppm-level catalysis
Source: Chem Sci. 2021 Feb 2;12(12):4329–37. doi: 10.1039/d1sc00105a (PMC8179644; doi:10.1039/d1sc00105a)
Supplement: SC-012-D1SC00105A-s002 [file SC-012-D1SC00105A-s002.cif]

# Electronic Supplementary Material (ESI) for Chemical Science.
# This journal is © The Royal Society of Chemistry 2021

####################################################################### 
# 
# This file contains crystal structure data downloaded from the 
# Cambridge Structural Database (CSD) hosted by the Cambridge 
# Crystallographic Data Centre (CCDC).
# 
# Full information about CCDC data access policies and citation 
# guidelines are available at http://www.ccdc.cam.ac.uk/access/V1 
# 
# Audit and citation data items may have been added by the CCDC. 
# Please retain this information to preserve the provenance of 
# this file and to allow appropriate attribution of the data. 
# 
#######################################################################

data_CS079
_database_code_depnum_ccdc_archive 'CCDC 1983138'
loop_
_audit_author_name
_audit_author_address
'Viktoria Gessner'
;Ruhr Universitaet Bochum Anorganische Chemie II
Germany
;
_audit_update_record             
;
2020-02-10 deposited with the CCDC.	2021-01-29 downloaded from the CCDC.
;

_audit_creation_method           SHELXL-2018/3
_shelx_SHELXL_version_number     2018/3
_chemical_name_systematic        ?
_chemical_name_common            ?
_chemical_melting_point          ?
_chemical_formula_moiety         'C38 H41 F3 P2'
_chemical_formula_sum            'C38 H41 F3 P2'
_chemical_formula_weight         616.65

loop_
_atom_type_symbol
_atom_type_description
_atom_type_scat_dispersion_real
_atom_type_scat_dispersion_imag
_atom_type_scat_source
C C 0.0181 0.0091 'International Tables Vol C Tables 4.2.6.8 and 6.1.1.4'
H H 0.0000 0.0000 'International Tables Vol C Tables 4.2.6.8 and 6.1.1.4'
F F 0.0727 0.0534 'International Tables Vol C Tables 4.2.6.8 and 6.1.1.4'
P P 0.2955 0.4335 'International Tables Vol C Tables 4.2.6.8 and 6.1.1.4'

_space_group_crystal_system      monoclinic
_space_group_IT_number           14
_space_group_name_H-M_alt        'P 21/c'
_space_group_name_Hall           '-P 2ybc'

_shelx_space_group_comment       
;
The symmetry employed for this shelxl refinement is uniquely defined
by the following loop, which should always be used as a source of
symmetry information in preference to the above space-group names.
They are only intended as comments.
;

loop_
_space_group_symop_operation_xyz
'x, y, z'
'-x, y+1/2, -z+1/2'
'-x, -y, -z'
'x, -y-1/2, z-1/2'

_cell_length_a                   9.60831(8)
_cell_length_b                   33.8371(3)
_cell_length_c                   10.09764(10)
_cell_angle_alpha                90
_cell_angle_beta                 99.1105(8)
_cell_angle_gamma                90
_cell_volume                     3241.50(5)
_cell_formula_units_Z            4
_cell_measurement_temperature    100(2)
_cell_measurement_reflns_used    13101
_cell_measurement_theta_min      2.6060
_cell_measurement_theta_max      77.0410

_exptl_crystal_description       block
_exptl_crystal_colour            yellow
_exptl_crystal_density_meas      ?
_exptl_crystal_density_method    ?
_exptl_crystal_density_diffrn    1.264
_exptl_crystal_F_000             1304
_exptl_transmission_factor_min   ?
_exptl_transmission_factor_max   ?
_exptl_crystal_size_max          0.102
_exptl_crystal_size_mid          0.054
_exptl_crystal_size_min          0.027
_exptl_absorpt_coefficient_mu    1.567
_shelx_estimated_absorpt_T_min   ?
_shelx_estimated_absorpt_T_max   ?
_exptl_absorpt_correction_T_min  0.838
_exptl_absorpt_correction_T_max  1.000
_exptl_absorpt_correction_type   gaussian
_exptl_absorpt_process_details   
;
CrysAlisPro 1.171.40.20a (Rigaku Oxford Diffraction, 2018)
Numerical absorption correction based on gaussian integration over
			a multifaceted crystal model
Empirical absorption correction using spherical harmonics,
 implemented in SCALE3 ABSPACK scaling algorithm.
;
_exptl_absorpt_special_details   ?
_diffrn_ambient_temperature      100(2)
_diffrn_radiation_wavelength     1.54184
_diffrn_radiation_type           CuK\a
_diffrn_source                   'micro-focus sealed X-ray tube'
_diffrn_source_type              'PhotonJet (Cu) X-ray Source'
_diffrn_measurement_device       'four-circle diffractometer'
_diffrn_measurement_device_type  'XtaLAB Synergy, Dualflex, HyPix'
_diffrn_detector                 'CCD plate'
_diffrn_detector_type            HyPix
_diffrn_measurement_method       '\w scans'
_diffrn_detector_area_resol_mean ?
_diffrn_reflns_number            26304
_diffrn_reflns_av_unetI/netI     0.0256
_diffrn_reflns_av_R_equivalents  0.0297
_diffrn_reflns_limit_h_min       -11
_diffrn_reflns_limit_h_max       12
_diffrn_reflns_limit_k_min       -41
_diffrn_reflns_limit_k_max       41
_diffrn_reflns_limit_l_min       -9
_diffrn_reflns_limit_l_max       12
_diffrn_reflns_theta_min         2.612
_diffrn_reflns_theta_max         74.979
_diffrn_reflns_theta_full        67.684
_diffrn_measured_fraction_theta_max 0.990
_diffrn_measured_fraction_theta_full 0.999
_diffrn_reflns_Laue_measured_fraction_max 0.990
_diffrn_reflns_Laue_measured_fraction_full 0.999
_diffrn_reflns_point_group_measured_fraction_max 0.990
_diffrn_reflns_point_group_measured_fraction_full 0.999
_reflns_number_total             6600
_reflns_number_gt                5966
_reflns_threshold_expression     'I > 2\s(I)'
_reflns_Friedel_coverage         0.000
_reflns_Friedel_fraction_max     .
_reflns_Friedel_fraction_full    .

_reflns_special_details          
;
 Reflections were merged by SHELXL according to the crystal
 class for the calculation of statistics and refinement.
 
 _reflns_Friedel_fraction is defined as the number of unique
 Friedel pairs measured divided by the number that would be
 possible theoretically, ignoring centric projections and
 systematic absences.
;

_computing_data_collection       'CrysAlisPro 1.171.40.20a (Rigaku OD, 2018)'
_computing_cell_refinement       'CrysAlisPro 1.171.40.20a (Rigaku OD, 2018)'
_computing_data_reduction        'CrysAlisPro 1.171.40.20a (Rigaku OD, 2018)'
_computing_structure_solution    'SHELXT-2018/2 (Sheldrick, 2018)'
_computing_structure_refinement  'SHELXL-2018/3 (Sheldrick, 2018)'
_computing_molecular_graphics    'SHELXLE-2019 (Sheldrick, 2019)'
_computing_publication_material  ?
_refine_special_details          ?
_refine_ls_structure_factor_coef Fsqd
_refine_ls_matrix_type           full
_refine_ls_weighting_scheme      calc
_refine_ls_weighting_details     
'w=1/[\s^2^(Fo^2^)+(0.0536P)^2^+1.5099P] where P=(Fo^2^+2Fc^2^)/3'
_atom_sites_solution_primary     ?
_atom_sites_solution_secondary   ?
_atom_sites_solution_hydrogens   geom
_refine_ls_hydrogen_treatment    constr
_refine_ls_extinction_method     none
_refine_ls_extinction_coef       .
_refine_ls_number_reflns         6600
_refine_ls_number_parameters     388
_refine_ls_number_restraints     0
_refine_ls_R_factor_all          0.0404
_refine_ls_R_factor_gt           0.0364
_refine_ls_wR_factor_ref         0.0982
_refine_ls_wR_factor_gt          0.0953
_refine_ls_goodness_of_fit_ref   1.040
_refine_ls_restrained_S_all      1.040
_refine_ls_shift/su_max          0.001
_refine_ls_shift/su_mean         0.000

loop_
_atom_site_label
_atom_site_type_symbol
_atom_site_fract_x
_atom_site_fract_y
_atom_site_fract_z
_atom_site_U_iso_or_equiv
_atom_site_adp_type
_atom_site_occupancy
_atom_site_site_symmetry_order
_atom_site_calc_flag
_atom_site_refinement_flags_posn
_atom_site_refinement_flags_adp
_atom_site_refinement_flags_occupancy
_atom_site_disorder_assembly
_atom_site_disorder_group
P1 P 0.25348(3) 0.40022(2) 0.49454(3) 0.01471(9) Uani 1 1 d . . . . .
P2 P 0.29338(3) 0.31971(2) 0.60345(3) 0.01513(9) Uani 1 1 d . . . . .
F1 F 0.86205(11) 0.47019(3) 0.95053(11) 0.0392(3) Uani 1 1 d . . . . .
F2 F 0.88148(11) 0.41628(4) 1.06583(9) 0.0406(3) Uani 1 1 d . . . . .
F3 F 0.97065(9) 0.42066(3) 0.88477(10) 0.0333(2) Uani 1 1 d . . . . .
C1 C 0.35311(14) 0.37046(4) 0.61203(13) 0.0164(3) Uani 1 1 d . . . . .
C2 C 0.47653(14) 0.38666(4) 0.69692(13) 0.0163(3) Uani 1 1 d . . . . .
C3 C 0.53918(14) 0.36717(4) 0.81578(14) 0.0182(3) Uani 1 1 d . . . . .
H3 H 0.496492 0.343757 0.842297 0.022 Uiso 1 1 calc R U . . .
C4 C 0.66028(15) 0.38104(4) 0.89454(14) 0.0196(3) Uani 1 1 d . . . . .
H4 H 0.701147 0.366551 0.971559 0.024 Uiso 1 1 calc R U . . .
C5 C 0.72274(14) 0.41611(4) 0.86166(14) 0.0199(3) Uani 1 1 d . . . . .
C6 C 0.66136(15) 0.43678(4) 0.74825(14) 0.0216(3) Uani 1 1 d . . . . .
H6 H 0.701242 0.461148 0.726308 0.026 Uiso 1 1 calc R U . . .
C7 C 0.54315(15) 0.42230(4) 0.66721(14) 0.0198(3) Uani 1 1 d . . . . .
H7 H 0.505123 0.436664 0.588962 0.024 Uiso 1 1 calc R U . . .
C8 C 0.85642(15) 0.43056(5) 0.94035(15) 0.0234(3) Uani 1 1 d . . . . .
C9 C 0.31707(14) 0.40923(4) 0.33617(14) 0.0180(3) Uani 1 1 d . . . . .
C10 C 0.45495(15) 0.39907(4) 0.32438(15) 0.0221(3) Uani 1 1 d . . . . .
H10 H 0.513786 0.386814 0.397337 0.027 Uiso 1 1 calc R U . . .
C11 C 0.50672(17) 0.40683(5) 0.20604(16) 0.0279(3) Uani 1 1 d . . . . .
H11 H 0.601346 0.400186 0.199034 0.034 Uiso 1 1 calc R U . . .
C12 C 0.42143(17) 0.42417(5) 0.09830(15) 0.0268(3) Uani 1 1 d . . . . .
H12 H 0.457393 0.429470 0.017731 0.032 Uiso 1 1 calc R U . . .
C13 C 0.28285(17) 0.43378(5) 0.10863(15) 0.0263(3) Uani 1 1 d . . . . .
H13 H 0.223676 0.445418 0.034601 0.032 Uiso 1 1 calc R U . . .
C14 C 0.23086(15) 0.42643(5) 0.22668(15) 0.0230(3) Uani 1 1 d . . . . .
H14 H 0.136173 0.433109 0.233289 0.028 Uiso 1 1 calc R U . . .
C15 C 0.22801(14) 0.44907(4) 0.56318(14) 0.0188(3) Uani 1 1 d . . . . .
C16 C 0.2274(2) 0.48331(5) 0.48751(17) 0.0324(4) Uani 1 1 d . . . . .
H16 H 0.244545 0.481832 0.397518 0.039 Uiso 1 1 calc R U . . .
C17 C 0.2020(2) 0.51973(5) 0.54236(19) 0.0413(5) Uani 1 1 d . . . . .
H17 H 0.202922 0.543015 0.489947 0.050 Uiso 1 1 calc R U . . .
C18 C 0.17553(19) 0.52235(5) 0.67244(18) 0.0329(4) Uani 1 1 d . . . . .
H18 H 0.156323 0.547236 0.709147 0.039 Uiso 1 1 calc R U . . .
C19 C 0.17719(19) 0.48833(5) 0.74896(16) 0.0305(3) Uani 1 1 d . . . . .
H19 H 0.159474 0.489958 0.838727 0.037 Uiso 1 1 calc R U . . .
C20 C 0.20453(17) 0.45192(4) 0.69556(15) 0.0246(3) Uani 1 1 d . . . . .
H20 H 0.207252 0.428822 0.749403 0.029 Uiso 1 1 calc R U . . .
C21 C 0.07775(14) 0.38015(4) 0.44351(14) 0.0172(3) Uani 1 1 d . . . . .
C22 C -0.02765(14) 0.38772(4) 0.52086(14) 0.0199(3) Uani 1 1 d . . . . .
H22 H -0.007617 0.403604 0.599140 0.024 Uiso 1 1 calc R U . . .
C23 C -0.16186(15) 0.37203(4) 0.48338(16) 0.0240(3) Uani 1 1 d . . . . .
H23 H -0.232913 0.376796 0.537015 0.029 Uiso 1 1 calc R U . . .
C24 C -0.19210(15) 0.34948(4) 0.36814(16) 0.0246(3) Uani 1 1 d . . . . .
H24 H -0.284412 0.339269 0.341669 0.030 Uiso 1 1 calc R U . . .
C25 C -0.08762(16) 0.34176(5) 0.29114(15) 0.0252(3) Uani 1 1 d . . . . .
H25 H -0.108468 0.326120 0.212373 0.030 Uiso 1 1 calc R U . . .
C26 C 0.04721(15) 0.35684(4) 0.32887(14) 0.0218(3) Uani 1 1 d . . . . .
H26 H 0.118701 0.351248 0.276485 0.026 Uiso 1 1 calc R U . . .
C27 C 0.22109(14) 0.30770(4) 0.76214(14) 0.0182(3) Uani 1 1 d . . . . .
H27 H 0.295135 0.292846 0.823185 0.022 Uiso 1 1 calc R U . . .
C28 C 0.17820(16) 0.34366(4) 0.83879(14) 0.0217(3) Uani 1 1 d . . . . .
H28A H 0.106280 0.359146 0.779439 0.026 Uiso 1 1 calc R U . . .
H28B H 0.261381 0.360831 0.865276 0.026 Uiso 1 1 calc R U . . .
C29 C 0.11850(17) 0.33099(5) 0.96447(15) 0.0262(3) Uani 1 1 d . . . . .
H29A H 0.193218 0.317641 1.027549 0.031 Uiso 1 1 calc R U . . .
H29B H 0.088167 0.354697 1.009776 0.031 Uiso 1 1 calc R U . . .
C30 C -0.00670(17) 0.30301(5) 0.92909(17) 0.0312(4) Uani 1 1 d . . . . .
H30A H -0.037895 0.293757 1.012664 0.037 Uiso 1 1 calc R U . . .
H30B H -0.086021 0.317496 0.875903 0.037 Uiso 1 1 calc R U . . .
C31 C 0.03076(16) 0.26735(5) 0.84906(16) 0.0278(3) Uani 1 1 d . . . . .
H31A H -0.054943 0.251332 0.820437 0.033 Uiso 1 1 calc R U . . .
H31B H 0.099987 0.250631 0.906848 0.033 Uiso 1 1 calc R U . . .
C32 C 0.09281(15) 0.28030(5) 0.72548(15) 0.0234(3) Uani 1 1 d . . . . .
H32A H 0.019416 0.294258 0.662740 0.028 Uiso 1 1 calc R U . . .
H32B H 0.121579 0.256610 0.679035 0.028 Uiso 1 1 calc R U . . .
C33 C 0.45619(14) 0.28870(4) 0.62984(13) 0.0168(3) Uani 1 1 d . . . . .
H33 H 0.509847 0.294562 0.720862 0.020 Uiso 1 1 calc R U . . .
C34 C 0.41384(15) 0.24495(4) 0.62472(16) 0.0229(3) Uani 1 1 d . . . . .
H34A H 0.359186 0.239344 0.697870 0.027 Uiso 1 1 calc R U . . .
H34B H 0.352313 0.239458 0.538430 0.027 Uiso 1 1 calc R U . . .
C35 C 0.54203(17) 0.21761(4) 0.63891(16) 0.0263(3) Uani 1 1 d . . . . .
H35A H 0.597640 0.220686 0.729603 0.032 Uiso 1 1 calc R U . . .
H35B H 0.509932 0.189817 0.628776 0.032 Uiso 1 1 calc R U . . .
C36 C 0.63489(16) 0.22690(5) 0.53407(15) 0.0250(3) Uani 1 1 d . . . . .
H36A H 0.719566 0.209814 0.548730 0.030 Uiso 1 1 calc R U . . .
H36B H 0.582507 0.221221 0.443549 0.030 Uiso 1 1 calc R U . . .
C37 C 0.67969(16) 0.27004(5) 0.54207(16) 0.0258(3) Uani 1 1 d . . . . .
H37A H 0.736743 0.275728 0.470820 0.031 Uiso 1 1 calc R U . . .
H37B H 0.739091 0.275126 0.629809 0.031 Uiso 1 1 calc R U . . .
C38 C 0.55103(15) 0.29751(4) 0.52554(15) 0.0226(3) Uani 1 1 d . . . . .
H38A H 0.583197 0.325316 0.534887 0.027 Uiso 1 1 calc R U . . .
H38B H 0.496409 0.294170 0.434527 0.027 Uiso 1 1 calc R U . . .

loop_
_atom_site_aniso_label
_atom_site_aniso_U_11
_atom_site_aniso_U_22
_atom_site_aniso_U_33
_atom_site_aniso_U_23
_atom_site_aniso_U_13
_atom_site_aniso_U_12
P1 0.01419(16) 0.01525(17) 0.01465(17) 0.00058(11) 0.00214(12) 0.00072(11)
P2 0.01490(16) 0.01495(17) 0.01554(17) 0.00064(12) 0.00238(12) 0.00017(12)
F1 0.0334(5) 0.0286(5) 0.0510(6) -0.0162(4) -0.0077(4) -0.0030(4)
F2 0.0332(5) 0.0630(7) 0.0217(5) 0.0022(4) -0.0072(4) -0.0136(5)
F3 0.0174(4) 0.0436(6) 0.0390(5) -0.0093(4) 0.0047(4) -0.0014(4)
C1 0.0171(6) 0.0171(6) 0.0150(6) 0.0013(5) 0.0019(5) 0.0004(5)
C2 0.0166(6) 0.0167(6) 0.0159(6) -0.0023(5) 0.0037(5) 0.0005(5)
C3 0.0203(6) 0.0158(6) 0.0184(6) -0.0008(5) 0.0031(5) 0.0012(5)
C4 0.0209(7) 0.0204(7) 0.0167(6) -0.0012(5) 0.0007(5) 0.0039(5)
C5 0.0165(6) 0.0238(7) 0.0191(7) -0.0053(5) 0.0020(5) 0.0003(5)
C6 0.0212(7) 0.0217(7) 0.0222(7) -0.0006(5) 0.0041(5) -0.0044(5)
C7 0.0199(7) 0.0212(7) 0.0175(6) 0.0024(5) 0.0006(5) -0.0008(5)
C8 0.0203(7) 0.0270(7) 0.0226(7) -0.0056(6) 0.0027(5) -0.0003(6)
C9 0.0184(6) 0.0179(6) 0.0179(6) 0.0001(5) 0.0034(5) -0.0004(5)
C10 0.0198(7) 0.0253(7) 0.0213(7) 0.0024(5) 0.0033(5) 0.0034(5)
C11 0.0235(7) 0.0359(8) 0.0264(8) 0.0023(6) 0.0101(6) 0.0056(6)
C12 0.0314(8) 0.0310(8) 0.0199(7) 0.0025(6) 0.0105(6) 0.0004(6)
C13 0.0283(8) 0.0308(8) 0.0192(7) 0.0053(6) 0.0017(6) 0.0021(6)
C14 0.0198(7) 0.0284(7) 0.0209(7) 0.0038(6) 0.0029(5) 0.0023(6)
C15 0.0180(6) 0.0172(6) 0.0213(7) 0.0001(5) 0.0036(5) 0.0008(5)
C16 0.0516(10) 0.0209(8) 0.0289(8) 0.0040(6) 0.0195(7) 0.0069(7)
C17 0.0718(13) 0.0189(8) 0.0395(10) 0.0067(7) 0.0283(9) 0.0078(8)
C18 0.0459(10) 0.0190(7) 0.0370(9) -0.0043(6) 0.0161(7) 0.0021(7)
C19 0.0443(9) 0.0251(8) 0.0234(8) -0.0033(6) 0.0096(7) 0.0011(7)
C20 0.0333(8) 0.0200(7) 0.0205(7) 0.0004(5) 0.0048(6) -0.0004(6)
C21 0.0159(6) 0.0163(6) 0.0190(6) 0.0038(5) 0.0012(5) 0.0013(5)
C22 0.0189(7) 0.0187(7) 0.0222(7) -0.0001(5) 0.0032(5) 0.0014(5)
C23 0.0173(7) 0.0212(7) 0.0340(8) 0.0026(6) 0.0056(6) 0.0009(5)
C24 0.0177(7) 0.0220(7) 0.0324(8) 0.0047(6) -0.0014(6) -0.0024(5)
C25 0.0257(7) 0.0245(7) 0.0234(7) -0.0010(6) -0.0019(6) -0.0038(6)
C26 0.0205(7) 0.0245(7) 0.0204(7) -0.0002(5) 0.0030(5) -0.0005(5)
C27 0.0169(6) 0.0186(6) 0.0199(6) 0.0025(5) 0.0051(5) 0.0012(5)
C28 0.0253(7) 0.0209(7) 0.0205(7) 0.0010(5) 0.0079(5) 0.0025(5)
C29 0.0305(8) 0.0272(8) 0.0232(7) 0.0023(6) 0.0110(6) 0.0079(6)
C30 0.0281(8) 0.0344(9) 0.0352(9) 0.0079(7) 0.0176(7) 0.0042(6)
C31 0.0236(7) 0.0285(8) 0.0331(8) 0.0060(6) 0.0103(6) -0.0034(6)
C32 0.0210(7) 0.0249(7) 0.0251(7) 0.0021(6) 0.0055(6) -0.0028(6)
C33 0.0174(6) 0.0173(6) 0.0157(6) -0.0002(5) 0.0026(5) 0.0019(5)
C34 0.0227(7) 0.0179(7) 0.0291(8) 0.0007(6) 0.0072(6) 0.0005(5)
C35 0.0297(8) 0.0185(7) 0.0322(8) 0.0039(6) 0.0096(6) 0.0053(6)
C36 0.0257(7) 0.0238(7) 0.0263(7) -0.0014(6) 0.0064(6) 0.0076(6)
C37 0.0212(7) 0.0264(8) 0.0314(8) 0.0018(6) 0.0091(6) 0.0039(6)
C38 0.0217(7) 0.0215(7) 0.0261(7) 0.0041(6) 0.0088(6) 0.0026(5)

_geom_special_details            
;
 All esds (except the esd in the dihedral angle between two l.s. planes)
 are estimated using the full covariance matrix.  The cell esds are taken
 into account individually in the estimation of esds in distances, angles
 and torsion angles; correlations between esds in cell parameters are only
 used when they are defined by crystal symmetry.  An approximate (isotropic)
 treatment of cell esds is used for estimating esds involving l.s. planes.
;

loop_
_geom_bond_atom_site_label_1
_geom_bond_atom_site_label_2
_geom_bond_distance
_geom_bond_site_symmetry_2
_geom_bond_publ_flag
P1 C1 1.7256(13) . ?
P1 C21 1.8172(14) . ?
P1 C15 1.8239(14) . ?
P1 C9 1.8257(14) . ?
P2 C1 1.8086(14) . ?
P2 C33 1.8674(13) . ?
P2 C27 1.8888(14) . ?
F1 C8 1.3453(18) . ?
F2 C8 1.3417(18) . ?
F3 C8 1.3516(17) . ?
C1 C2 1.4558(18) . ?
C2 C3 1.4174(19) . ?
C2 C7 1.4196(19) . ?
C3 C4 1.383(2) . ?
C4 C5 1.394(2) . ?
C5 C6 1.391(2) . ?
C5 C8 1.4823(19) . ?
C6 C7 1.380(2) . ?
C9 C10 1.392(2) . ?
C9 C14 1.399(2) . ?
C10 C11 1.390(2) . ?
C11 C12 1.385(2) . ?
C12 C13 1.391(2) . ?
C13 C14 1.386(2) . ?
C15 C16 1.387(2) . ?
C15 C20 1.394(2) . ?
C16 C17 1.388(2) . ?
C17 C18 1.380(2) . ?
C18 C19 1.385(2) . ?
C19 C20 1.387(2) . ?
C21 C26 1.393(2) . ?
C21 C22 1.3971(19) . ?
C22 C23 1.391(2) . ?
C23 C24 1.383(2) . ?
C24 C25 1.388(2) . ?
C25 C26 1.388(2) . ?
C27 C28 1.5330(19) . ?
C27 C32 1.5400(19) . ?
C28 C29 1.534(2) . ?
C29 C30 1.528(2) . ?
C30 C31 1.527(2) . ?
C31 C32 1.530(2) . ?
C33 C38 1.5273(19) . ?
C33 C34 1.5339(19) . ?
C34 C35 1.529(2) . ?
C35 C36 1.521(2) . ?
C36 C37 1.520(2) . ?
C37 C38 1.534(2) . ?

loop_
_geom_angle_atom_site_label_1
_geom_angle_atom_site_label_2
_geom_angle_atom_site_label_3
_geom_angle
_geom_angle_site_symmetry_1
_geom_angle_site_symmetry_3
_geom_angle_publ_flag
C1 P1 C21 111.49(6) . . ?
C1 P1 C15 111.15(6) . . ?
C21 P1 C15 105.78(6) . . ?
C1 P1 C9 118.26(6) . . ?
C21 P1 C9 103.82(6) . . ?
C15 P1 C9 105.37(6) . . ?
C1 P2 C33 105.93(6) . . ?
C1 P2 C27 108.67(6) . . ?
C33 P2 C27 99.81(6) . . ?
C2 C1 P1 119.78(10) . . ?
C2 C1 P2 127.47(10) . . ?
P1 C1 P2 112.57(7) . . ?
C3 C2 C7 115.40(12) . . ?
C3 C2 C1 121.38(12) . . ?
C7 C2 C1 123.22(12) . . ?
C4 C3 C2 122.34(13) . . ?
C3 C4 C5 120.44(13) . . ?
C6 C5 C4 118.82(13) . . ?
C6 C5 C8 119.60(13) . . ?
C4 C5 C8 121.50(13) . . ?
C7 C6 C5 120.76(13) . . ?
C6 C7 C2 122.18(13) . . ?
F2 C8 F1 106.73(12) . . ?
F2 C8 F3 105.47(12) . . ?
F1 C8 F3 104.67(12) . . ?
F2 C8 C5 113.46(13) . . ?
F1 C8 C5 113.00(12) . . ?
F3 C8 C5 112.79(12) . . ?
C10 C9 C14 119.18(13) . . ?
C10 C9 P1 119.26(11) . . ?
C14 C9 P1 121.55(11) . . ?
C11 C10 C9 120.13(14) . . ?
C12 C11 C10 120.50(14) . . ?
C11 C12 C13 119.66(14) . . ?
C14 C13 C12 120.15(14) . . ?
C13 C14 C9 120.36(14) . . ?
C16 C15 C20 118.91(13) . . ?
C16 C15 P1 122.46(11) . . ?
C20 C15 P1 118.61(11) . . ?
C15 C16 C17 120.47(15) . . ?
C18 C17 C16 120.49(15) . . ?
C17 C18 C19 119.35(15) . . ?
C18 C19 C20 120.51(15) . . ?
C19 C20 C15 120.25(14) . . ?
C26 C21 C22 119.50(13) . . ?
C26 C21 P1 120.75(11) . . ?
C22 C21 P1 119.75(11) . . ?
C23 C22 C21 120.06(13) . . ?
C24 C23 C22 120.12(14) . . ?
C23 C24 C25 120.04(13) . . ?
C26 C25 C24 120.22(14) . . ?
C25 C26 C21 120.04(14) . . ?
C28 C27 C32 109.29(11) . . ?
C28 C27 P2 114.96(10) . . ?
C32 C27 P2 108.26(9) . . ?
C27 C28 C29 111.18(12) . . ?
C30 C29 C28 111.31(13) . . ?
C31 C30 C29 111.75(13) . . ?
C30 C31 C32 111.13(13) . . ?
C31 C32 C27 112.14(12) . . ?
C38 C33 C34 110.45(11) . . ?
C38 C33 P2 111.69(9) . . ?
C34 C33 P2 109.01(9) . . ?
C35 C34 C33 112.04(12) . . ?
C36 C35 C34 111.24(12) . . ?
C37 C36 C35 110.72(12) . . ?
C36 C37 C38 111.06(12) . . ?
C33 C38 C37 111.41(12) . . ?

_refine_diff_density_max         0.412
_refine_diff_density_min         -0.467
_refine_diff_density_rms         0.051

_shelx_res_file                  
;
TITL wit_exp_226_a.res in P2(1)/c
    CS079.res
    created by SHELXL-2018/3 at 09:22:53 on 14-Feb-2019
REM Old TITL wit_exp_226 in P2(1)/m
REM SHELXT solution in P2(1)/c: R1 0.117, Rweak 0.235, Alpha 0.040
REM <I/s> 4.646 for 56 systematic absences, Orientation as input
REM Formula found by SHELXT: C38 F3 P2
CELL 1.54184   9.608311  33.837106  10.097643  90.0000  99.1105  90.0000
ZERR    4.00   0.000083   0.000332   0.000101   0.0000   0.0008   0.0000
LATT 1
SYMM -X,0.5+Y,0.5-Z
SFAC C H F P
UNIT 152 164 12 8
L.S. 4
PLAN  5
LIST 6
fmap 2
ACTA
OMIT -3 150
TEMP -173
WGHT    0.053600    1.509900
FVAR       1.45128
P1    4    0.253483    0.400216    0.494543    11.00000    0.01419    0.01525 =
         0.01465    0.00058    0.00214    0.00072
P2    4    0.293381    0.319707    0.603454    11.00000    0.01490    0.01495 =
         0.01554    0.00064    0.00238    0.00017
F1    3    0.862052    0.470195    0.950527    11.00000    0.03335    0.02861 =
         0.05101   -0.01619   -0.00773   -0.00302
F2    3    0.881480    0.416284    1.065831    11.00000    0.03323    0.06296 =
         0.02170    0.00221   -0.00725   -0.01363
F3    3    0.970650    0.420663    0.884772    11.00000    0.01741    0.04360 =
         0.03902   -0.00934    0.00472   -0.00136
C1    1    0.353113    0.370464    0.612026    11.00000    0.01706    0.01710 =
         0.01496    0.00131    0.00195    0.00042
C2    1    0.476529    0.386660    0.696918    11.00000    0.01660    0.01672 =
         0.01587   -0.00231    0.00365    0.00052
C3    1    0.539184    0.367173    0.815778    11.00000    0.02031    0.01585 =
         0.01839   -0.00080    0.00315    0.00122
AFIX  43
H3    2    0.496492    0.343757    0.842297    11.00000   -1.20000
AFIX   0
C4    1    0.660285    0.381037    0.894541    11.00000    0.02088    0.02041 =
         0.01672   -0.00117    0.00065    0.00392
AFIX  43
H4    2    0.701147    0.366551    0.971559    11.00000   -1.20000
AFIX   0
C5    1    0.722742    0.416111    0.861660    11.00000    0.01653    0.02384 =
         0.01910   -0.00526    0.00204    0.00031
C6    1    0.661356    0.436784    0.748246    11.00000    0.02123    0.02165 =
         0.02216   -0.00059    0.00410   -0.00442
AFIX  43
H6    2    0.701242    0.461148    0.726308    11.00000   -1.20000
AFIX   0
C7    1    0.543150    0.422303    0.667208    11.00000    0.01992    0.02122 =
         0.01748    0.00243    0.00059   -0.00079
AFIX  43
H7    2    0.505123    0.436664    0.588962    11.00000   -1.20000
AFIX   0
C8    1    0.856420    0.430564    0.940352    11.00000    0.02026    0.02700 =
         0.02264   -0.00558    0.00270   -0.00028
C9    1    0.317073    0.409229    0.336170    11.00000    0.01843    0.01791 =
         0.01792    0.00007    0.00343   -0.00041
C10   1    0.454949    0.399072    0.324378    11.00000    0.01979    0.02532 =
         0.02129    0.00237    0.00328    0.00338
AFIX  43
H10   2    0.513786    0.386814    0.397337    11.00000   -1.20000
AFIX   0
C11   1    0.506723    0.406830    0.206036    11.00000    0.02348    0.03593 =
         0.02637    0.00226    0.01010    0.00563
AFIX  43
H11   2    0.601346    0.400186    0.199034    11.00000   -1.20000
AFIX   0
C12   1    0.421427    0.424169    0.098300    11.00000    0.03144    0.03104 =
         0.01991    0.00245    0.01049    0.00042
AFIX  43
H12   2    0.457393    0.429470    0.017731    11.00000   -1.20000
AFIX   0
C13   1    0.282853    0.433783    0.108631    11.00000    0.02835    0.03080 =
         0.01917    0.00534    0.00168    0.00213
AFIX  43
H13   2    0.223676    0.445418    0.034601    11.00000   -1.20000
AFIX   0
C14   1    0.230864    0.426431    0.226684    11.00000    0.01979    0.02836 =
         0.02088    0.00378    0.00292    0.00225
AFIX  43
H14   2    0.136173    0.433109    0.233289    11.00000   -1.20000
AFIX   0
C15   1    0.228014    0.449071    0.563178    11.00000    0.01802    0.01722 =
         0.02126    0.00010    0.00355    0.00082
C16   1    0.227438    0.483314    0.487506    11.00000    0.05160    0.02088 =
         0.02890    0.00401    0.01954    0.00692
AFIX  43
H16   2    0.244545    0.481832    0.397518    11.00000   -1.20000
AFIX   0
C17   1    0.202042    0.519727    0.542357    11.00000    0.07181    0.01893 =
         0.03946    0.00673    0.02830    0.00779
AFIX  43
H17   2    0.202922    0.543015    0.489947    11.00000   -1.20000
AFIX   0
C18   1    0.175530    0.522345    0.672438    11.00000    0.04587    0.01900 =
         0.03696   -0.00429    0.01611    0.00209
AFIX  43
H18   2    0.156323    0.547236    0.709147    11.00000   -1.20000
AFIX   0
C19   1    0.177194    0.488330    0.748961    11.00000    0.04429    0.02513 =
         0.02336   -0.00327    0.00957    0.00110
AFIX  43
H19   2    0.159474    0.489958    0.838727    11.00000   -1.20000
AFIX   0
C20   1    0.204526    0.451917    0.695557    11.00000    0.03332    0.02001 =
         0.02054    0.00040    0.00480   -0.00042
AFIX  43
H20   2    0.207252    0.428822    0.749403    11.00000   -1.20000
AFIX   0
C21   1    0.077747    0.380150    0.443507    11.00000    0.01587    0.01627 =
         0.01901    0.00377    0.00121    0.00134
C22   1   -0.027654    0.387720    0.520863    11.00000    0.01889    0.01869 =
         0.02218   -0.00010    0.00320    0.00139
AFIX  43
H22   2   -0.007617    0.403604    0.599140    11.00000   -1.20000
AFIX   0
C23   1   -0.161861    0.372026    0.483382    11.00000    0.01726    0.02120 =
         0.03401    0.00260    0.00558    0.00087
AFIX  43
H23   2   -0.232913    0.376796    0.537015    11.00000   -1.20000
AFIX   0
C24   1   -0.192097    0.349480    0.368142    11.00000    0.01772    0.02198 =
         0.03245    0.00471   -0.00143   -0.00240
AFIX  43
H24   2   -0.284412    0.339269    0.341669    11.00000   -1.20000
AFIX   0
C25   1   -0.087621    0.341765    0.291140    11.00000    0.02567    0.02455 =
         0.02338   -0.00101   -0.00192   -0.00382
AFIX  43
H25   2   -0.108468    0.326120    0.212373    11.00000   -1.20000
AFIX   0
C26   1    0.047210    0.356837    0.328872    11.00000    0.02048    0.02449 =
         0.02041   -0.00020    0.00300   -0.00050
AFIX  43
H26   2    0.118701    0.351248    0.276485    11.00000   -1.20000
AFIX   0
C27   1    0.221089    0.307705    0.762143    11.00000    0.01691    0.01855 =
         0.01987    0.00252    0.00511    0.00119
AFIX  13
H27   2    0.295135    0.292846    0.823185    11.00000   -1.20000
AFIX   0
C28   1    0.178202    0.343661    0.838789    11.00000    0.02525    0.02088 =
         0.02050    0.00100    0.00794    0.00249
AFIX  23
H28A  2    0.106280    0.359146    0.779439    11.00000   -1.20000
H28B  2    0.261381    0.360831    0.865276    11.00000   -1.20000
AFIX   0
C29   1    0.118503    0.330986    0.964475    11.00000    0.03050    0.02721 =
         0.02320    0.00226    0.01103    0.00793
AFIX  23
H29A  2    0.193218    0.317641    1.027549    11.00000   -1.20000
H29B  2    0.088167    0.354697    1.009776    11.00000   -1.20000
AFIX   0
C30   1   -0.006696    0.303007    0.929091    11.00000    0.02809    0.03436 =
         0.03521    0.00795    0.01759    0.00419
AFIX  23
H30A  2   -0.037895    0.293757    1.012664    11.00000   -1.20000
H30B  2   -0.086021    0.317496    0.875903    11.00000   -1.20000
AFIX   0
C31   1    0.030763    0.267351    0.849057    11.00000    0.02358    0.02850 =
         0.03314    0.00597    0.01034   -0.00341
AFIX  23
H31A  2   -0.054943    0.251332    0.820437    11.00000   -1.20000
H31B  2    0.099987    0.250631    0.906848    11.00000   -1.20000
AFIX   0
C32   1    0.092807    0.280302    0.725478    11.00000    0.02097    0.02486 =
         0.02511    0.00209    0.00550   -0.00283
AFIX  23
H32A  2    0.019416    0.294258    0.662740    11.00000   -1.20000
H32B  2    0.121579    0.256610    0.679035    11.00000   -1.20000
AFIX   0
C33   1    0.456186    0.288695    0.629835    11.00000    0.01737    0.01734 =
         0.01573   -0.00018    0.00263    0.00186
AFIX  13
H33   2    0.509847    0.294562    0.720862    11.00000   -1.20000
AFIX   0
C34   1    0.413840    0.244947    0.624723    11.00000    0.02272    0.01792 =
         0.02909    0.00073    0.00719    0.00055
AFIX  23
H34A  2    0.359186    0.239344    0.697870    11.00000   -1.20000
H34B  2    0.352313    0.239458    0.538430    11.00000   -1.20000
AFIX   0
C35   1    0.542031    0.217611    0.638905    11.00000    0.02972    0.01851 =
         0.03218    0.00390    0.00964    0.00527
AFIX  23
H35A  2    0.597640    0.220686    0.729603    11.00000   -1.20000
H35B  2    0.509932    0.189817    0.628776    11.00000   -1.20000
AFIX   0
C36   1    0.634890    0.226904    0.534070    11.00000    0.02566    0.02382 =
         0.02634   -0.00136    0.00635    0.00760
AFIX  23
H36A  2    0.719566    0.209814    0.548730    11.00000   -1.20000
H36B  2    0.582507    0.221221    0.443549    11.00000   -1.20000
AFIX   0
C37   1    0.679685    0.270045    0.542072    11.00000    0.02121    0.02642 =
         0.03143    0.00177    0.00913    0.00393
AFIX  23
H37A  2    0.736743    0.275728    0.470820    11.00000   -1.20000
H37B  2    0.739091    0.275126    0.629809    11.00000   -1.20000
AFIX   0
C38   1    0.551032    0.297515    0.525540    11.00000    0.02173    0.02151 =
         0.02610    0.00409    0.00878    0.00261
AFIX  23
H38A  2    0.583197    0.325316    0.534887    11.00000   -1.20000
H38B  2    0.496409    0.294170    0.434527    11.00000   -1.20000
AFIX   0
HKLF 4


REM  wit_exp_226_a.res in P2(1)/c
REM wR2 = 0.0982, GooF = S = 1.040, Restrained GooF = 1.040 for all data
REM R1 = 0.0364 for 5966 Fo > 4sig(Fo) and 0.0404 for all 6600 data
REM 388 parameters refined using 0 restraints

END

WGHT      0.0536      1.5099

REM Highest difference peak  0.412,  deepest hole -0.467,  1-sigma level  0.051
Q1    1   0.2432  0.4290  0.5246  11.00000  0.05    0.41
Q2    1   0.3181  0.3504  0.6122  11.00000  0.05    0.40
Q3    1   0.4163  0.3778  0.6507  11.00000  0.05    0.30
Q4    1   0.2566  0.3133  0.5004  11.00000  0.05    0.30
Q5    1   0.3160  0.3829  0.5648  11.00000  0.05    0.30
;
_shelx_res_checksum              66722

_shelx_hkl_file                  
;
   0   0   1-3.40132 7.24540   9
   0   0   2 15123.7 443.886   9
   0   0  -2 13448.8 439.743   2
   0   0   3 6.06550 19.7604   9
   0   0  -3-9.47901 9.47049   2
   0   0   4 36.1966 25.9778  10
   0   0   5 34.6025 32.7436  10
   0   0   6 829.676 52.2453  10
   0   0   7 4.89372 15.4054  24
   0   0   7-5.45891 14.7536  25
   0   0   7 30.3895 35.2194  10
   0   0   8 1998.30 69.7633  24
   0   0   8 1996.96 70.3435  23
   0   0   8 1839.37 67.3953  15
   0   0   8 1827.73 93.0169  10
   0   0   9 29.8432 21.9098  24
   0   0   9 13.5191 22.8483  23
   0   0   9 3.14896 17.1991  17
   0   0  10 733.168 34.9435  23
   0   0  10 753.355 35.7200  24
   0   0  10 794.712 37.8442  13
   0   0  11-9.87788 21.3109  13
   0   0  11-7.82530 17.3044  23
   0   0  12 76.2512 14.4058  13
   0   1   1 8789.94 278.497  11
   0  -1   1 8617.43 278.533   9
   0  -1   2 1034.01 40.7662   9
   0   1   2 1025.75 40.7535   9
   0  -1   3 1116.99 45.6150   9
   0   1   3 1028.30 44.7216  10
   0   1   3 1047.18 45.5238   9
   0   1  -3 1062.31 38.5374   2
   0   1   4 5128.35 157.310  10
   0  -1   4 5149.73 157.362  10
   0   1   5 21941.5 707.211  10
   0  -1   5 21750.5 706.961  10
   0  -1   6 297.015 38.2386  10
   0   1   6 292.859 39.1812  10
   0  -1   7 4296.48 142.273  24
   0   1   7 4301.71 141.291  15
   0   1   7 4409.94 142.540  25
   0   1   7 4175.15 142.130  24
   0  -1   7 4563.08 163.145  10
   0   1   7 4542.32 163.592  10
   0   1   7 4284.31 142.447  23
   0   1   8 3125.89 105.159  23
   0   1   8 3040.76 103.247  17
   0  -1   8 3137.24 105.705  23
   0  -1   8 3196.85 129.118  10
   0  -1   8 3012.98 103.027  15
   0   1   8 3112.98 104.997  24
   0   1   8 3083.22 129.337  10
   0  -1   8 3120.77 105.156  24
   0   1   8 2997.62 103.110  15
   0  -1   9 273.993 21.6539  17
   0  -1   9 255.957 26.3343  23
   0  -1   9 233.991 25.2493  24
   0   1   9 270.049 25.0270  24
   0   1   9 234.281 19.9368  17
   0   1   9 224.328 24.6901  23
   0   1  10 1901.30 66.0084  13
   0  -1  10 1741.69 64.0258  23
   0   1  10 1774.67 64.3391  24
   0   1  10 1644.21 63.1274  23
   0  -1  10 1879.24 65.7488  13
   0  -1  10 1862.39 64.9498  24
   0  -1  10 1516.26 60.0873  17
   0   1  11 2370.18 84.3375  23
   0   1  11 2675.25 86.5490  13
   0  -1  11 2454.07 85.0246  23
   0  -1  11 2519.53 86.2767  13
   0  -1  12 537.348 25.2101  13
   0   1  12 572.023 24.9040  13
   0   2   0 597.629 20.6044   1
   0   2   1 10818.5 353.870  11
   0  -2   1 11311.0 353.704   9
   0  -2  -2 16.8510 6.24309   3
   0  -2   2 26.8335 17.0730  10
   0  -2   2 21.9811 15.9432   9
   0  -2   3 6577.49 180.424   9
   0  -2   3 6564.27 179.697  10
   0  -2   4 6661.78 212.771  10
   0   2  -4 6199.13 205.178   2
   0  -2   5 114.869 33.2948  10
   0  -2   6 55.3701 32.8702  10
   0  -2   7 3403.59 114.472  24
   0   2   7 3393.99 113.964  24
   0   2   7 3397.29 113.178  15
   0  -2   7 3637.03 134.925  10
   0   2   7 3408.00 114.359  23
   0   2   7 3436.43 114.247  25
   0  -2   8 944.313 38.5954  15
   0   2   8 1020.53 42.0249  23
   0  -2   8 971.261 41.5572  24
   0  -2   8 970.998 43.0435  23
   0   2   8 968.812 41.0049  24
   0   2   8 986.408 38.6434  17
   0   2   8 945.438 39.3638  15
   0  -2   8 942.003 64.8070  10
   0  -2   9 45.3465 19.3162  17
   0   2   9 33.8337 21.2850  23
   0  -2   9 12.5067 24.7740  23
   0   2   9 34.4719 21.1116  24
   0   2   9 27.0401 16.1385  15
   0  -2   9 45.7964 22.9375  24
   0   2   9 16.5944 14.9083  17
   0  -2  10-7.22965 16.3749  17
   0   2  10 5.56198 20.0523  23
   0  -2  10-24.1591 25.0992  13
   0  -2  10 9.47378 22.7943  24
   0  -2  10 9.69317 23.2176  23
   0   2  10 25.2703 21.0233  24
   0  -2  11 327.391 23.7027  23
   0  -2  11 370.563 25.3966  13
   0   2  11 308.310 21.4602  23
   0  -2  12 616.236 26.5291  23
   0  -2  12 813.705 28.7093  13
   0   3   0 4.20476 6.28797   1
   0   3   0 1.95908 3.57779  11
   0  -3   1 6764.45 215.514  10
   0  -3   1 6759.18 215.669   9
   0   3   1 6757.14 215.736   9
   0   3   1 6561.89 216.322  11
   0  -3   2 16803.0 535.134  10
   0  -3   2 16637.5 535.390   9
   0  -3   3 29.9633 21.4971  10
   0  -3   3 35.7276 20.7832   9
   0   3  -4 404.866 23.5069   2
   0  -3   4 376.210 33.5554  10
   0  -3   5 2848.87 107.809  10
   0  -3   6 1271.05 64.0235  10
   0   3   7 28.9422 16.9712  23
   0   3   7 50.6006 15.6559  25
   0   3   7 10.7625 15.2899  24
   0   3   7 22.6166 16.0190  15
   0  -3   7 1.88596 34.9062  10
   0   3   8 5035.20 163.952  23
   0   3   8 4836.25 162.076  17
   0   3   8 5040.98 164.245  24
   0  -3   8 5008.71 164.982  23
   0   3   8 4993.03 164.310  25
   0  -3   8 5214.88 188.463  10
   0   3   8 4909.77 162.765  15
   0  -3   9 3653.81 117.156  24
   0   3   9 3381.59 115.766  24
   0   3   9 3437.23 115.185  23
   0  -3   9 3411.80 114.795  17
   0  -3   9 3464.01 116.486  23
   0   3   9 3222.40 112.992  15
   0  -3  10 1511.69 56.5311  13
   0  -3  10 1444.34 55.5538  23
   0   3  10 1446.20 54.9004  24
   0   3  10 1417.55 53.5212  23
   0  -3  10 1320.00 52.1576  17
   0  -3  10 1455.73 56.6060  24
   0  -3  11 201.761 22.4735  13
   0   3  11 183.900 17.3710  23
   0  -3  11 190.425 20.8996  23
   0  -3  12 143.484 15.7439  13
   0  -3  12 138.994 12.9320  23
   0   4   0 33738.5 1076.65  11
   0   4   0 34289.2 1078.01   1
   0   4   1 7728.96 247.858  11
   0  -4   1 7705.64 246.466  10
   0   4   1 7958.42 246.857   9
   0  -4   1 7567.70 246.656   9
   0   4   1 7561.18 246.521  10
   0   4   2 4.85381 17.6688  10
   0   4   2-6.16647 16.3520   9
   0  -4   2 3.02381 15.7293   9
   0  -4   2-6.29143 17.7805  10
   0  -4  -2 17.7947 5.98758   4
   0  -4   3 4501.66 138.365  10
   0  -4   3 4684.58 139.058   9
   0   4   3 4841.72 139.796   9
   0  -4   4 1375.65 60.1156  10
   0  -4   5 781.073 47.0490  10
   0  -4   6 3257.38 123.964  10
   0  -4   7 748.144 52.9356  10
   0   4   7 751.306 32.1036  15
   0   4   7 722.119 32.4506  23
   0   4   7 762.664 32.0191  24
   0   4   7 771.114 32.4077  25
   0   4   8 32.8129 19.3284  24
   0   4   8 27.2895 19.3681  15
   0  -4   8 41.7908 23.4821  23
   0  -4   8 2.25637 39.2124  10
   0   4   8 41.3676 20.7216  23
   0   4   8 43.9878 41.0600  10
   0   4   8 37.1084 18.8489  25
   0   4   9 167.721 22.0816  23
   0  -4   9 142.982 26.0336  23
   0   4   9 126.410 21.7749  24
   0   4   9 138.108 18.3008  15
   0  -4  10 5004.50 157.519  13
   0   4  10 4819.76 157.011  24
   0  -4  10 4519.71 155.244  17
   0  -4  10 4798.11 157.872  24
   0   4  10 4568.81 155.498  23
   0  -4  10 4772.33 157.150  23
   0  -4  11 763.370 33.9825  23
   0  -4  11 751.365 34.1952  13
   0  -4  12 459.194 22.0043  23
   0   4  12 477.969 23.5664  13
   0   5   0 3.45442 6.26659  11
   0   5   0 5.38618 11.1143   1
   0   5   1-5.25974 9.13177   9
   0  -5   1 5.88920 9.94100  10
   0   5   1 19.5063 13.0946  11
   0   5   1 11.0935 10.8065  10
   0   5  -1 4.43687 12.3288   1
   0  -5   1-10.8807 9.20395   9
   0  -5   2 22676.0 732.407   9
   0  -5   2 22940.6 731.851  10
   0   5   2 23417.8 732.694   9
   0   5   2 22738.1 732.025  10
   0  -5   3 7465.57 241.838  10
   0   5   3 7263.78 241.893  10
   0  -5   4 3805.84 129.546  10
   0   5   4 3525.21 120.338   1
   0   5  -5 17088.1 557.666   2
   0   5   5 17786.9 564.961  10
   0  -5   5 17403.6 564.504  10
   0   5   6 3934.99 148.091  10
   0  -5   6 4123.10 148.156  10
   0   5   7 4674.24 155.005  30
   0   5   7 4729.39 154.250  24
   0   5   7 4654.59 154.553  25
   0   5   7 4842.56 154.092  23
   0  -5   7 5030.36 174.999  10
   0   5   7 4603.02 153.675  15
   0  -5   7 4509.41 153.107  21
   0   5   7 4807.01 154.556  26
   0   5   7 4916.65 175.316  10
   0   5   8 65.1808 19.6789  15
   0   5   8 57.8334 41.6914  10
   0   5   8 68.4490 19.5629  25
   0   5   8 71.9005 20.4571  23
   0  -5   8 109.764 41.1921  10
   0   5   8 62.5087 19.2647  24
   0   5   9 1785.83 63.1059  23
   0   5   9 1781.86 63.9959  24
   0  -5   9 1682.33 65.8017  23
   0   5   9 1671.14 61.1534  15
   0  -5  10 23.8667 23.0474  13
   0   5  10 5.22828 19.3160  24
   0  -5  10 15.9921 24.2699  23
   0   5  10-23.8069 24.8154  13
   0  -5  10 22.0370 18.5646  17
   0   5  10 0.76423 17.7807  23
   0  -5  11 401.976 25.1697  23
   0   5  11 372.499 25.7441  13
   0  -5  11 392.044 24.8897  13
   0  -5  12 156.740 14.5527  13
   0  -5  12 120.782 13.1201  23
   0   5  12 130.484 14.8976  13
   0   6   0 55726.2 1766.54  11
   0   6   0 55533.8 1768.62   1
   0  -6   1 16648.5 528.664  10
   0   6  -1 16685.8 531.140   1
   0   6   1 16428.6 528.778  10
   0   6   1 17281.1 531.177  11
   0   6   1 16172.3 530.634   1
   0   6   2 680.351 30.8990  10
   0  -6   2 683.969 30.7381  10
   0   6   3 184.398 23.6665  10
   0  -6   3 163.355 23.0978  10
   0   6   4 339.326 18.7311   1
   0   6   4 391.270 34.1519  10
   0  -6   4 420.591 33.8743  10
   0   6   5 7615.53 248.063  10
   0   6  -5 7146.28 241.013   2
   0  -6   5 7308.30 247.109  10
   0  -6   6 667.588 45.3476  10
   0   6   6 628.140 46.8145  10
   0  -6   6 622.865 27.5275  24
   0   6   6 612.531 27.7137  30
   0   6   7 84.5795 17.4950  15
   0   6   7 90.1357 16.1970  24
   0   6   7 97.2894 16.8153  23
   0   6   7 92.4813 15.7841  25
   0   6   7 103.957 16.2361  26
   0   6   7 103.285 18.4888  30
   0  -6   7 87.4951 12.4397  21
   0  -6   7 95.1585 18.5620  24
   0   6   7 122.497 38.6384  10
   0  -6   7 91.7421 36.1924  10
   0   6   8 102.676 20.0091  23
   0   6   8 140.543 19.7787  24
   0   6   8 128.617 19.9238  25
   0   6   8 96.9081 41.5708  10
   0  -6   8 124.319 39.6918  10
   0   6   8 130.109 20.5090  15
   0   6   9 223.232 22.2762  24
   0   6   9 173.907 20.7651  23
   0  -6  10-5.17633 24.4556  23
   0   6  10 14.0715 16.3814  23
   0  -6  10 12.0716 21.8822  13
   0  -6  10 4.08212 19.3954  17
   0   6  10 3.73828 22.7536  13
   0   6  10 12.5202 18.7016  24
   0  -6  11 627.840 29.9344  13
   0  -6  11 637.065 30.9272  23
   0   6  11 610.779 30.9400  13
   0  -6  12 84.7713 12.8976  13
   0   6  12 61.4168 12.6644  13
   0  -6  12 84.1053 12.3344  23
   0   7   0-11.3624 15.6162   1
   0   7   1 30081.3 929.796  11
   0   7   1 28096.2 926.970  10
   0   7  -1 30895.9 930.503   1
   0   7   1 28964.6 929.665   1
   0  -7   1 29279.4 926.915  10
   0   7   2 44.9373 16.7566  10
   0  -7   2 46.4325 15.5444  10
   0   7   2 49.5088 14.1263   1
   0   7   3 682.410 35.6109  10
   0   7   3 700.184 29.7761   1
   0  -7   3 725.518 35.3284  10
   0   7   4 12.8578 12.1418   1
   0   7   4 9.00306 28.0364  10
   0  -7   4 20.7056 28.0761  10
   0   7  -5 5120.13 174.265   2
   0  -7   5 5020.67 178.808  10
   0   7   5 5366.32 180.240  10
   0  -7   6 8248.25 273.339  10
   0   7   6 7867.63 258.340  26
   0   7   6 7955.79 258.711  30
   0   7   6 7991.74 258.274  25
   0   7   6 8191.84 274.253  10
   0  -7   6 8124.54 258.746  24
   0  -7   7 572.034 47.8293  10
   0   7   7 572.380 27.5925  15
   0  -7   7 549.527 24.2814  21
   0  -7   7 566.825 28.5905  24
   0   7   7 553.369 26.9134  25
   0   7   7 558.656 48.0668  10
   0   7   7 566.867 26.4394  24
   0   7   7 582.957 26.1997  23
   0   7   7 573.593 29.9198  30
   0   7   7 580.172 27.2832  26
   0   7   8 839.599 36.5598  15
   0   7   8 870.377 36.2098  24
   0   7   8 767.331 35.4388  23
   0   7   8 906.238 62.4317  10
   0  -7   8 839.407 39.2694  24
   0   7   8 869.499 36.8071  25
   0  -7   8 888.525 59.3971  10
   0   7   9 486.719 27.2229  23
   0   7   9 586.493 29.6748  24
   0   7  10 65.4771 14.9243  23
   0  -7  10 68.1797 22.7677  13
   0  -7  10 89.1606 20.9419  17
   0   7  10 58.5237 23.0795  13
   0   7  10 94.4463 19.4688  24
   0  -7  11 616.589 28.6129  13
   0   7  11 596.852 29.4099  13
   0  -7  11 611.732 29.5555  23
   0   7  12 878.869 33.0438  13
   0  -7  12 895.916 32.7504  23
   0  -7  12 892.778 32.4472  13
   0   8   0 3281.25 111.169   1
   0   8   1 8.67854 10.1385  10
   0   8   1 12.4720 16.6237   1
   0  -8   1 16.7188 9.53413  10
   0   8  -1 23.3762 18.6174   1
   0   8   2 1361.73 52.3113   1
   0  -8   2 1464.40 51.9215  10
   0   8   2 1418.67 51.9855  10
   0  -8   3 1491.71 54.8102  10
   0   8   3 1330.60 54.9129  10
   0   8   3 1337.25 50.9051   1
   0   8   4 2977.42 105.118  10
   0  -8   4 2913.49 104.449  10
   0   8   4 2798.98 97.0801   1
   0  -8   5 4171.83 148.687  10
   0   8   5 4196.76 149.543  10
   0   8   6 15514.8 493.868  26
   0  -8   6 15440.9 507.788  10
   0   8   6 15912.6 509.212  10
   0   8   6 15173.4 493.700  25
   0  -8   6 15570.9 494.177  24
   0   8   6 15394.6 494.159  30
   0   8   7 423.487 22.2312  23
   0   8   7 417.845 44.6548  10
   0   8   7 433.161 26.6577  30
   0  -8   7 442.379 25.5659  24
   0  -8   7 453.441 43.3281  10
   0  -8   7 401.921 20.1787  21
   0   8   7 464.103 24.5603  15
   0   8   7 383.167 22.3628  24
   0   8   7 425.646 23.6448  26
   0   8   7 378.636 22.9253  25
   0   8   8 16.9249 17.9349  24
   0   8   8 3.06312 20.2746  15
   0   8   8 0.49115 17.9599  25
   0   8   8 25.8599 17.0779  23
   0  -8   8 30.5599 22.9596  24
   0   8   9 416.415 26.2445  24
   0   8   9 401.084 23.6292  23
   0  -8   9 472.375 31.4505  24
   0   8  10 11.5771 21.1515  13
   0  -8  10 7.56572 20.4184  13
   0  -8  10 5.45207 20.3478  17
   0   8  10 23.3242 17.5058  24
   0  -8  11 39.9079 15.4262  17
   0  -8  11 53.6948 17.5798  13
   0   8  11 80.8828 18.6070  13
   0   8  12-8.70546 10.4367  13
   0  -8  12-4.19361 9.52757  13
   0  -8  12-1.56382 11.1695  23
   0   9   0 31.8098 21.3173   1
   0   9   1 19432.0 573.750   1
   0   9  -1 19250.7 574.503   1
   0   9   1 17196.7 568.749  10
   0  -9   1 17751.7 568.633  10
   0   9   2 22158.8 722.028  10
   0   9   2 22151.1 723.654   1
   0  -9   2 23450.0 722.071  10
   0  -9   3 17481.4 550.485  10
   0   9   3 17052.5 550.630  10
   0   9   3 16863.4 549.303   1
   0  -9   4 29.5184 24.7410  10
   0   9   4 44.6805 27.6433  10
   0   9   4 8.60705 14.1568   1
   0   9   5 9154.54 285.583  10
   0  -9   5 9225.79 284.860  10
   0  -9   6 2254.95 93.0202  10
   0   9   6 2291.34 77.3858  25
   0   9   6 2259.63 77.5773  28
   0   9   6 2311.93 77.6431  26
   0  -9   6 2294.35 78.0949  24
   0   9   6 2274.93 78.1855  30
   0   9   6 2219.15 77.2714  15
   0   9   6 2199.48 94.3766  10
   0   9   7 1915.33 65.1639  26
   0   9   7 1905.15 86.1695  10
   0  -9   7 1835.59 62.9381  21
   0   9   7 1635.64 62.6667  23
   0   9   7 1934.32 66.3283  30
   0   9   7 1768.81 63.8994  24
   0  -9   7 1985.80 85.2120  10
   0   9   7 1893.57 64.8216  25
   0   9   7 1761.02 64.3969  15
   0  -9   7 1940.46 66.4733  24
   0  -9   8 48.5522 23.5280  24
   0   9   8 49.0656 16.2228  23
   0   9   8 62.9926 18.7202  25
   0   9   8 27.6722 17.3883  24
   0   9   9 43.5357 15.1071  23
   0   9   9 36.1659 18.7896  25
   0  -9   9 43.7670 27.4496  23
   0   9   9 43.5384 18.4275  24
   0  -9  10 121.462 22.1641  17
   0  -9  10 112.874 21.1976  13
   0   9  10 137.726 22.2920  13
   0   9  10 112.161 18.5800  24
   0  -9  11 4.23550 14.7307  17
   0  -9  11 27.2270 16.5466  13
   0   9  11 21.2909 17.7467  13
   0   9  12 210.544 13.2866  13
   0  -9  12 240.168 12.5251  13
   0  10   0 14345.5 462.484   1
   0  10  -1 952.991 42.0307   1
   0  10   1 925.921 40.3986   1
   0  10   2 7727.80 251.292   1
   0  10   2 7417.51 248.541  10
   0 -10   2 7918.98 248.594  10
   0  10   3 5591.25 188.980   1
   0 -10   3 5966.44 189.742  10
   0  10   3 5596.81 189.601  10
   0  10   4 4030.39 137.499  10
   0  10   4 3755.71 131.848   1
   0 -10   4 4100.56 137.107  10
   0 -10   5 665.727 41.2719  10
   0  10   5 688.246 43.4959  10
   0  10   5 610.497 27.7150   1
   0  10   6 433.541 21.7269  25
   0  10   6 399.045 23.5972  30
   0 -10   6 430.384 37.6085  10
   0  10   6 405.844 40.4840  10
   0  10   6 457.025 22.7289  26
   0 -10   6 429.988 23.4172  24
   0  10   6 463.064 23.4035  28
   0  10   6 392.873 23.1540  15
   0  10   7-0.44034 16.0698  25
   0  10   7-12.6096 20.4937  30
   0  10   7 35.3232 34.4636  10
   0  10   7-2.77202 14.8584  24
   0  10   7-1.86041 18.6721  15
   0 -10   7 7.37562 19.4198  24
   0 -10   7 0.71584 11.8438  21
   0 -10   7 9.22700 31.3447  10
   0  10   7 4.52740 16.1614  26
   0  10   8 2388.33 84.8481  26
   0 -10   8 2432.78 87.0689  24
   0  10   8 2393.67 84.1089  24
   0  10   8 2541.94 85.1414  25
   0 -10   9 804.998 35.2155  13
   0  10   9 760.030 34.5695  25
   0  10   9 699.538 33.4618  24
   0 -10   9 735.548 40.0273  23
   0  10   9 743.155 36.1984  13
   0  10  10 1248.72 48.5673  24
   0 -10  10 1326.89 49.7632  13
   0 -10  10 1348.93 50.8136  17
   0 -10  10 1372.15 53.1900  23
   0  10  10 1274.61 50.4797  13
   0  10  11 9.32106 16.4814  13
   0 -10  11 13.2276 15.1497  17
   0 -10  11 17.3950 15.4242  13
   0  11   0 9.61434 20.5134   1
   0  11  -1 126.063 23.0273   1
   0  11   1 102.077 21.1116   1
   0  11   2 888.052 36.3952  10
   0  11   2 915.890 40.6146   1
   0 -11   2 966.431 36.0643  10
   0  11   3 475.950 29.9334  10
   0  11   3 511.187 29.1904   1
   0 -11   3 513.293 29.8075  10
   0 -11   4 9160.00 292.135  10
   0  11   4 8900.29 292.646  10
   0  11   4 8607.51 288.974   1
   0 -11   5 574.941 37.6510  10
   0  11   5 516.978 25.4979   1
   0  11   5 541.682 39.4883  10
   0  11   6 1068.28 41.2287  26
   0  11   6 1028.85 42.3610  30
   0 -11   6 1167.60 57.5030  10
   0  11   6 1035.17 57.3675  10
   0 -11   6 1143.70 42.6053  24
   0  11   6 1101.89 41.5941  15
   0  11   6 1038.11 40.6451  25
   0  11   6 1089.78 41.7614  28
   0  11   7 6875.19 222.632  24
   0 -11   7 7138.75 224.524  24
   0 -11   7 6603.12 221.909  21
   0  11   7 6597.51 241.669  10
   0  11   7 6930.02 224.386  30
   0  11   7 6917.43 223.667  26
   0  11   7 6957.85 223.420  25
   0 -11   7 6660.19 239.855  10
   0  11   8 361.920 23.1643  24
   0  11   8 370.314 24.5627  25
   0  11   8 396.337 25.2953  26
   0 -11   9 453.269 33.8004  23
   0  11   9 457.142 28.4919  13
   0  11   9 457.766 25.9414  24
   0 -11   9 503.244 27.5454  13
   0  11   9 492.844 27.3803  25
   0 -11  10 490.207 29.0328  17
   0 -11  10 469.759 25.3710  13
   0 -11  10 502.667 31.1014  23
   0  11  10 438.212 23.6562  24
   0  11  10 423.389 26.7891  13
   0 -11  11 3532.06 111.798  23
   0  11  11 3227.13 110.724  13
   0 -11  11 3354.05 110.652  17
   0 -11  11 3325.28 110.223  13
   0  12   0 3654.17 126.669   1
   0  12  -1 60.2508 23.0059   1
   0  12   1 51.4990 21.0156   1
   0  12   2 2186.25 76.9936  10
   0  12   2 2323.44 83.0350   1
   0 -12   2 2286.11 76.6905  10
   0  12   3 1888.62 71.0563   1
   0  12   3 1814.05 69.7106  10
   0 -12   3 1978.62 69.8825  10
   0  12   4 4569.86 158.617  10
   0  12   4 4490.65 155.559   1
   0 -12   4 4773.76 157.867  10
   0  12   5 459.072 20.6276   6
   0  12   5 459.168 24.9015   1
   0 -12   5 539.769 35.7195  10
   0  12   5 443.485 35.1534  10
   0  12   6 17.3083 18.1814  30
   0  12   6 44.3859 16.6925  28
   0  12  -6 51.1289 25.0297   2
   0  12   6 32.3152 15.3423  26
   0 -12   6 22.4770 27.9289  10
   0 -12   6 49.0813 11.6982  21
   0 -12   6 49.1057 16.2922  24
   0  12   6 35.2778 30.2939  10
   0  12   6 30.2419 13.8395  25
   0 -12   6 26.8305 13.2309  29
   0  12   6 35.7639 11.0108   6
   0  12   7 7189.93 226.406  30
   0  12   7 7034.34 225.124  26
   0  12   7 6913.33 223.924  24
   0  12   7 6984.30 224.825  25
   0 -12   7 6575.10 223.234  21
   0  12   8 694.871 33.5515  26
   0  12   8 716.229 32.7789  25
   0  12   8 683.370 31.2380  24
   0  12   9 72.6698 20.5018  13
   0  12   9 60.6601 16.6678  24
   0 -12   9 78.7660 19.3073  13
   0 -12   9 57.1212 26.8639  23
   0  12   9 74.5883 18.2866  25
   0  12  10 38.9438 13.3501  24
   0 -12  10 18.0738 23.7387  23
   0 -12  10 60.5940 17.6470  13
   0 -12  10 50.5445 21.7938  17
   0  12  10 38.2214 18.7361  13
   0 -12  11 1166.14 40.6029  17
   0 -12  11 1081.27 39.4179  13
   0  13   0-5.94127 24.4760   1
   0  13   1 32541.0 1041.76   1
   0  13   2 4380.18 150.251   1
   0  13   3 25.3426 21.8613   1
   0 -13   3 6.50539 17.9200  10
   0  13   3 27.6015 19.3625  10
   0  13   4-11.9616 22.3416  10
   0  13   4 18.5409 17.8215   1
   0 -13   4 0.86656 21.5356  10
   0  13   5 634.196 29.4965  27
   0  13   5 552.930 39.8447  10
   0 -13   5 644.870 39.6937  10
   0  13   5 698.643 28.8365  28
   0  13   5 630.151 26.0390   6
   0  13   5 669.404 28.4836  26
   0 -13   6 751.587 31.7649  29
   0  13   6 757.746 29.9000   6
   0 -13   6 838.103 47.2157  10
   0  13   6 770.085 32.4010  25
   0  13   6 795.087 33.9008  28
   0  13  -6 799.568 46.6442   2
   0  13   6 850.167 33.7155  26
   0  13   6 775.847 48.5454  10
   0 -13   7 95.8225 13.9292  21
   0  13   7 109.862 19.0466  26
   0  13   7 115.065 16.1822  24
   0  13   7 96.9129 17.3095  25
   0  13   7 102.217 23.5704  30
   0  13   8 3428.62 117.210  24
   0  13   8 3528.81 118.865  26
   0  13   8 3547.21 118.418  25
   0 -13   8 3538.51 117.292  13
   0  13   9 647.928 30.6356  25
   0 -13   9 630.084 35.9621  23
   0  13   9 627.898 31.0330  13
   0 -13   9 612.621 29.8776  13
   0  13   9 632.433 28.7618  24
   0  13  10 933.829 39.2513  13
   0 -13  10 1019.96 42.5190  23
   0 -13  10 1079.86 41.8166  17
   0 -13  10 915.112 38.0649  13
   0 -13  11 109.596 12.3641  13
   0 -13  11 139.698 16.1449  17
   0 -13  11 114.656 17.8845  23
   0 -13  12 62.8233 7.75249  23
   0  14   0 2157.06 80.6314   1
   0  14   0 2036.15 68.1138   6
   0  14   1 16701.5 523.474   1
   0  14  -1 16038.6 513.642   6
   0  14   2 11049.8 361.965   1
   0  14   3 80.2407 23.5043   1
   0 -14   4 2141.29 78.6221  10
   0  14   4 2078.83 78.6244   1
   0  14   4 2048.44 79.4464  10
   0  14   5 1116.12 54.9635  10
   0  14   5 1207.66 44.2276  26
   0  14   5 1171.73 42.2314   6
   0  14   5 1137.89 44.8499  27
   0  14   5 1157.99 44.3218  28
   0 -14   5 1236.65 54.8659  10
   0  14   5 1202.59 44.3633  30
   0  14   6 896.565 36.3135  28
   0  14   6 888.252 35.4725  26
   0  14   6 812.765 32.2043   6
   0  14  -6 791.592 48.2719   2
   0  14   6 872.412 34.6127  25
   0 -14   6 799.722 33.9523  29
   0  14   7 379.330 24.1576  26
   0  14   7 367.207 29.1211  30
   0 -14   7 300.480 18.5673  21
   0  14   7 339.116 22.5877  25
   0 -14   7 331.288 19.8958  29
   0  14   7 356.569 20.4743  24
   0  14   8 34.9902 18.1104  25
   0  14   8 28.3024 19.5653  26
   0  14   8-2.51000 17.7587  13
   0  14   8-4.94799 15.2644  24
   0 -14   8-10.7295 17.3627  13
   0 -14   9 859.504 35.4365  13
   0  14   9 813.226 36.2212  13
   0  14   9 811.547 34.2924  24
   0 -14   9 953.569 41.7610  23
   0  14   9 881.092 36.5869  25
   0  14  10 3287.20 118.405  13
   0 -14  10 3922.79 120.840  23
   0 -14  10 3908.26 120.633  17
   0 -14  10 3450.80 117.923  13
   0 -14  11 619.149 26.6348  17
   0 -14  11 627.044 27.7167  23
   0  15   0-5.72934 12.8439   6
   0  15   0 28.7193 27.5390   1
   0  15   1 2217.12 74.9704   6
   0  15   1 2428.83 87.7910   1
   0  15  -1 2260.01 74.8631   6
   0  15  -2 12777.2 408.799   6
   0  15   2 13053.5 419.484   1
   0  15   3 68.6140 24.0284   1
   0  15   4 685.196 38.6014   1
   0  15   4 787.275 30.6132   6
   0  15   5 752.345 33.9848  27
   0  15   5 781.842 32.9891  28
   0  15   5 800.879 33.2676  30
   0  15   5 746.724 30.8647   6
   0  15  -6 1145.26 60.5932   2
   0  15   6 1149.39 42.6472   6
   0  15   6 1215.08 45.7508  26
   0 -15   6 1152.28 44.3949  29
   0  15   6 1201.36 46.5303  28
   0  15   7-13.6937 16.9836  25
   0 -15   7 22.8843 12.4707  21
   0 -15   7 13.2321 14.5193  29
   0  15   7 18.6054 18.6741  26
   0  15   7 21.5199 13.8517  24
   0  15   8 31.1255 17.3556  13
   0 -15   8 28.7818 16.4174  13
   0  15   8 42.3878 19.6380  26
   0  15   8 14.7112 17.6936  25
   0 -15   8 15.6591 25.3496  23
   0  15   8 30.2640 14.1892  24
   0  15   9 1704.24 64.0677  13
   0  15   9 1722.79 62.7798  24
   0 -15   9 1995.82 68.1052  23
   0 -15   9 1805.19 63.4898  13
   0  15   9 1954.47 65.2984  25
   0 -15  10 11.0322 21.1267  23
   0 -15  10-12.3432 20.9810  17
   0 -15  10 26.6467 13.6375  13
   0 -15  11 1874.26 64.1993  23
   0 -15  11 1876.65 63.7303  17
   0  16   0 2065.27 69.5916   6
   0  16   0 2113.88 84.0533   1
   0  16  -1 431.938 20.4450   6
   0  16   1 401.760 35.8504   1
   0  16   1 405.739 21.0055   6
   0  16  -2 107.293 13.2874   6
   0  16   2 100.023 27.6251   1
   0  16   3 2350.13 79.0758   6
   0  16   3 2386.35 90.4173   1
   0  16   4 1367.36 48.0290   6
   0  16   4 1276.34 57.3973   1
   0  16   5 429.911 26.3212  27
   0  16   5 425.033 24.8468  28
   0  16   5 419.496 23.8765  30
   0  16   5 446.862 22.2125   6
   0  16   6 13957.7 448.330  28
   0 -16   6 13754.7 447.212  29
   0  16   6 13596.7 446.043   6
   0  16   6 14280.7 448.406  26
   0  16  -6 14346.3 464.570   2
   0  16   6 14301.2 448.620  30
   0 -16   7 105.397 13.8973  21
   0  16   7 119.530 20.2395  26
   0  16   7 103.482 16.6416  13
   0 -16   7 80.5046 17.0342  29
   0  16   7 98.6917 14.5719  24
   0  16   7 95.8673 18.2399  25
   0  16   7 112.777 13.3349   6
   0  16   8 187.311 18.5577  13
   0  16   8 187.746 16.5168  24
   0  16   8 224.270 20.8324  25
   0  16   8 207.180 22.3588  26
   0 -16   8 191.838 26.7638  23
   0  16   9 849.535 37.5461  25
   0  16   9 904.947 36.5230  13
   0 -16  10 443.232 26.4283  23
   0 -16  11 355.955 19.9999  17
   0 -16  11 449.373 20.4424  23
   0  17   0 9.38779 14.6096   6
   0  17   0 1.21943 31.3901   1
   0  17   1 2469.72 82.8619   6
   0  17   1 2629.98 97.4427   1
   0  17  -1 2472.00 82.5957   6
   0  17  -2 54.6301 13.4960   6
   0  17   2 67.9428 26.9564   1
   0  17   3 1090.84 40.4204   6
   0  17   3 1076.24 52.7481   1
   0  17   4 57.8054 20.8217   1
   0  17   4 35.0114 15.1171   6
   0  17   4 55.0869 15.2114  30
   0  17   5 2550.26 89.0843  27
   0  17   5 2585.15 88.3375  30
   0  17   5 2653.46 86.6785   6
   0  17   5 2459.52 88.2596  28
   0  17   6 2545.22 89.9710  28
   0  17   6 2577.86 90.2494  30
   0  17  -6 2678.45 108.025   2
   0  17   6 2540.94 87.2348   6
   0 -17   6 2582.84 88.7701  29
   0  17   6 2673.35 89.8501  26
   0  17   7 4800.66 153.016  28
   0 -17   7 4702.48 150.759  29
   0  17   7 4451.16 149.131   6
   0 -17   7 4277.59 149.670  21
   0  17   7 4825.54 152.691  26
   0  17   7 4728.47 151.691  25
   0  17   7 4490.52 149.717  24
   0  17   8 213.958 20.0595  25
   0  17   8 165.367 15.1537  24
   0  17   8 232.218 22.6277  26
   0 -17   8 185.274 26.4111  23
   0  17   8 176.945 17.0382  13
   0  17   9 96.1660 17.1504  25
   0 -17   9 113.986 23.6918  23
   0 -17  10 15.2177 18.2444  23
   0 -17  11-14.7430 12.3345  17
   0 -17  11 22.0019 12.0011  23
   0  18   0 2482.11 83.0190   6
   0  18   1 7587.45 246.025   6
   0  18   1 7837.43 260.043   1
   0  18  -1 7675.20 245.845   6
   0  18   2-2.63520 27.0242   1
   0  18  -2 16.1100 13.0142   6
   0  18   3 9.27346 23.9203   1
   0  18   3 43.3055 15.6378   6
   0  18   4 4054.20 138.918  30
   0  18   4 4398.76 138.860   6
   0  18   5 865.027 36.3572   6
   0  18   5 922.094 38.1840  30
   0  18   5 902.204 40.0465  27
   0  18   5 899.632 38.8445  28
   0  18   6 133.390 17.2544   6
   0  18   6 100.308 21.6282  28
   0  18   6 125.572 20.6542  26
   0  18   6 113.792 23.1781  30
   0 -18   6 115.000 19.7248  29
   0 -18   7 1067.59 42.2730  21
   0  18   7 1218.47 45.2874  25
   0 -18   7 1147.45 44.4483  29
   0  18   7 1086.33 42.0652   6
   0  18   7 1216.28 48.4074  28
   0  18   7 1221.16 46.6355  26
   0  18   8 127.151 18.7714  25
   0  18   8 129.071 21.2016  26
   0 -18   8 150.316 24.1091  23
   0  18   9 105.291 16.3831  25
   0 -18   9 134.018 22.3214  23
   0 -18  10 185.090 19.3758  23
   0 -18  11 48.5092 10.8874  23
   0 -18  11 41.3402 11.0061  17
   0  19   0-10.2768 15.3936   6
   0  19  -1 9097.62 288.605   6
   0  19   1 8804.06 288.779   6
   0  19   1 9390.58 304.234   1
   0  19   2 2793.99 106.804   1
   0  19  -2 2738.42 91.2203   6
   0  19   3 27.0565 18.6706  27
   0  19   3 22.3231 16.2962   6
   0  19   3 40.0294 25.6564   1
   0  19   4 1349.96 49.5539   6
   0  19   4 1332.05 49.5260  30
   0  19   5 3312.45 110.686   6
   0  19   5 3300.22 111.717  30
   0  19   6 470.090 30.3396  28
   0  19   6 554.753 29.4933  26
   0 -19   6 565.061 28.8940  29
   0  19  -6 580.814 47.7809   2
   0  19   6 522.613 31.1074  30
   0  19   6 483.331 26.1388   6
   0 -19   7 133.632 19.2464  29
   0  19   7 126.579 18.7676  25
   0  19   7 151.801 24.9648  28
   0  19   7 122.934 21.4560  26
   0  19   7 136.221 15.1804   6
   0  19   7 97.4983 25.8272  30
   0 -19   7 95.2316 13.9669  21
   0  19   8 78.6969 20.7469  26
   0  19   8 62.1095 17.2691  25
   0 -19   8 91.7093 22.7359  23
   0 -19   8 61.3369 13.2973  29
   0 -19   9 267.327 23.7372  23
   0  19   9 266.700 19.0510  25
   0 -19  10 136.155 17.2582  23
   0 -19  11 138.448 10.6148  23
   0  20   0 9096.49 292.260   6
   0  20  -1 23.8431 15.0921   6
   0  20   1 32.5432 16.3203   6
   0  20  -2 1926.30 65.4715   6
   0  20   2 1857.00 66.1775   6
   0  20   2 1931.61 67.1972  27
   0  20   3 2399.43 83.2676  27
   0  20   4 4100.20 136.468  30
   0  20   4 4321.21 138.134  27
   0  20   4 3996.22 136.257   6
   0  20   5 454.047 25.8140   6
   0  20   5 424.341 26.1655  30
   0  20   6 6440.21 211.674  26
   0  20   6 6296.21 209.532   6
   0  20   6 6838.14 212.109  30
   0  20  -6 6690.18 233.033   2
   0 -20   6 6395.11 210.822  29
   0  20   6 6248.97 211.760  28
   0  20   7 418.826 30.6013  30
   0  20   7 411.399 24.8085  25
   0 -20   7 411.447 25.0203  29
   0  20   7 432.404 21.9279   6
   0  20   7 402.564 27.1924  26
   0  20   7 406.203 29.4081  28
   0 -20   7 337.854 20.0250  21
   0  20   8 81.3691 20.1662  26
   0 -20   8 44.6590 13.2147  29
   0  20   8 59.9547 16.9127  25
   0 -20   8 58.5109 22.0062  23
   0  20   9 86.6424 14.4682  25
   0 -20   9 61.1465 18.9708  23
   0 -20  10 143.961 17.6908  17
   0 -20  10 110.811 15.8060  23
   0  21   0 4.72037 16.1451   6
   0  21   1 3986.97 131.408   6
   0  21  -1 3986.37 130.942   6
   0  21  -2 2614.48 86.9748   6
   0  21   2 2507.78 87.6997   6
   0  21   2 2641.96 88.7735  27
   0  21   3 233.204 23.5236  27
   0  21   3 256.512 17.9942  30
   0  21   4 375.266 26.3241  28
   0  21   4 429.079 23.5117  30
   0  21   4 388.272 25.0174   6
   0  21   4 404.346 29.0928  27
   0  21   5 369.935 25.0650  30
   0  21   5 382.388 25.3043   6
   0  21   6-32.7229 22.9400  30
   0  21   6 25.5984 23.3947  28
   0  21   6 4.43578 21.1948  26
   0  21  -6 55.6448 34.8394   2
   0 -21   6 13.9132 20.4914  29
   0  21   6 9.91886 17.8618   6
   0  21   7 384.346 28.8735  28
   0  21   7 328.265 28.5711  30
   0  21   7 310.430 25.1512  26
   0  21   7 274.842 19.1499   6
   0 -21   7 334.520 24.5602  23
   0 -21   7 247.769 17.1005  21
   0 -21   7 344.616 23.3408  29
   0  21   7 286.333 22.0879  25
   0  21   8 1238.86 46.5338  26
   0 -21   8 1191.92 46.1559  23
   0  21   8 1233.98 44.5257  25
   0 -21   9 254.917 20.4030  23
   0 -21  10 14.6089 15.1973  17
   0 -21  10 19.7809 12.8563  23
   0  22   0 110.256 17.7038   6
   0  22   1 1276.63 49.2521   6
   0  22  -1 1313.93 48.6548   6
   0  22   1 1379.74 49.8206  27
   0  22   2 18.6000 18.3538   6
   0  22  -2-9.22614 15.6164   6
   0  22   2 7.89454 20.1206  27
   0  22   3 2457.20 83.2566  27
   0  22   3 2295.53 80.0012  30
   0  22   4 641.089 31.2557   6
   0  22   4 581.010 31.6338  28
   0  22   4 539.291 33.7689  27
   0  22   4 580.629 28.5621  30
   0 -22   5 3071.47 107.676  29
   0  22   5 3182.63 107.225  30
   0  22   5 3172.81 106.791   6
   0  22  -6 64.6561 37.0556   2
   0  22   6 47.5449 24.2155  28
   0  22   6 69.8674 21.9536  26
   0  22   6 28.1855 18.7605   6
   0 -22   6 41.5889 21.6704  29
   0  22   6 49.0812 22.5749  30
   0  22   7 185.491 19.5280  25
   0 -22   7 187.503 21.9144  23
   0 -22   7 229.400 21.0822  29
   0 -22   7 167.203 14.3179  21
   0  22   7 204.606 17.5438   6
   0  22   7 207.476 26.3371  28
   0  22   7 208.686 23.4064  26
   0 -22   8 19.8776 18.6136  23
   0  22   8 22.2119 19.0240  26
   0  22   8-9.56676 15.0782  25
   0 -22   8 1.00359 12.8262  29
   0 -22   9 117.757 20.8443  17
   0 -22   9 115.849 16.8135  23
   0 -22  10 741.515 29.1135  17
   0 -22  10 706.787 27.4458  23
   0  23   0 4.34958 18.0518   6
   0  23   0-17.3399 17.3537  27
   0  23   1 86.4612 19.3249   6
   0  23   1 64.3332 19.5610  27
   0 -23  -1 27.8356 14.1056  29
   0  23  -1 76.6372 18.1019   6
   0  23   2 919.011 39.5237   6
   0  23   2 959.164 40.6841  27
   0  23   3 791.073 36.1154  28
   0  23   3 779.740 32.4399  30
   0  23   3 815.806 38.1116  27
   0  23   4 5024.15 169.924  27
   0  23   4 5055.78 169.526  28
   0  23   4 5336.97 168.680   6
   0  23   4 4997.87 167.679  30
   0  23   5 4451.28 143.959  30
   0 -23   5 4197.47 144.375  29
   0  23   5 4266.66 143.469   6
   0  23   6 27.7580 22.7492  30
   0  23   6 0.56897 21.9592  26
   0 -23   6 31.7211 21.7102  29
   0  23   6 27.1829 19.5253   6
   0  23  -6 2.45235 35.5057   2
   0  23   7 422.346 31.5045  28
   0  23   7 473.189 23.3113   6
   0 -23   7 406.019 26.2018  29
   0  23   7 431.654 28.2928  26
   0 -23   7 451.854 25.5053  23
   0  23   7 406.503 24.2109  25
   0 -23   8 1080.37 43.0456  23
   0  23   8 1137.18 42.3146  25
   0  23   8 1150.25 44.7138  26
   0 -23   9 384.239 23.8151  17
   0 -23   9 348.327 20.0601  23
   0 -23  10-0.15223 8.85754  23
   0 -23  10 7.33919 12.5485  17
   0  24   0 1627.35 57.8260  27
   0  24   0 1554.94 58.1176   6
   0  24   1 173.844 21.9830  27
   0  24  -1 160.125 19.7174   6
   0  24  -1 160.323 17.6074  27
   0 -24  -1 156.195 16.4250  29
   0  24   1 157.409 21.6070   6
   0  24   2 245.008 25.2610  27
   0  24   2 275.596 24.0068   6
   0  24   3-15.2861 24.1878  27
   0  24   3 4.04125 14.6737  30
   0  24   3-4.59830 20.6691  28
   0  24   4 3385.26 114.532  27
   0  24   4 3348.44 113.873  28
   0  24   4 3370.67 112.473   6
   0  24   4 3172.31 111.061  30
   0 -24   5-3.10927 23.2624  29
   0  24   5 8.72961 20.3874  30
   0  24   5 0.47036 21.0253   6
   0  24   6 377.978 27.4935  26
   0  24   6 322.529 24.3274   6
   0  24   6 346.747 26.8809  30
   0  24  -6 326.545 44.0641   2
   0 -24   6 278.890 26.1023  29
   0 -24   6 296.839 21.6062  23
   0 -24   7 6819.66 217.312  29
   0  24   7 6462.41 216.029   6
   0 -24   7 6474.17 215.909  23
   0  24   7 6809.14 216.792  25
   0  24   7 6750.93 218.287  26
   0  24   7 6761.28 219.201  28
   0  24   8 343.605 18.5965  25
   0 -24   8 305.194 20.4131  23
   0  24   8 336.496 23.2013  26
   0 -24   9 912.959 35.1386  17
   0 -24   9 822.369 32.1725  23
   0 -24  10 88.3148 11.3328  17
   0  25   0-5.77274 19.8825   6
   0  25   0-13.1782 18.6631  27
   0 -25   0 4.86097 17.1319  29
   0 -25  -1 11346.9 370.742  29
   0  25   1 11553.1 372.007  27
   0  25  -1 11224.0 370.751  27
   0  25  -1 11907.0 371.659   6
   0  25   1 11852.8 371.894   6
   0  25   2 1604.22 61.3467  27
   0  25   2 1632.37 60.5500   6
   0  25   3 21.8296 14.5734  30
   0  25   3 35.9536 24.4883  27
   0  25   3 27.1163 21.5829  28
   0  25   4 33.6399 18.0023  30
   0  25   4 16.9618 23.5244   6
   0  25   4 11.4526 27.4551  27
   0  25   4 25.6155 23.6605  28
   0 -25   5 846.058 40.9640  29
   0  25   5 885.553 39.6135   6
   0  25   5 871.221 38.6568  30
   0  25  -6 387.146 46.0090   2
   0  25   6 405.322 28.8561  26
   0  25   6 355.573 25.8099   6
   0  25   6 434.893 28.0268  30
   0 -25   6 405.810 28.1588  29
   0  25   7 922.423 40.4568  26
   0 -25   7 894.166 38.8853  29
   0 -25   7 881.012 36.5056  23
   0  25   7 977.420 37.3934  25
   0  25   7 1024.06 43.5010  28
   0  25   8 184.282 19.2879  26
   0 -25   8 119.772 15.4418  23
   0 -25   9 2550.72 76.6134  17
   0 -25   9 2098.42 74.1702  23
   0 -25  10 23.5370 7.87091  16
   0 -25  10 21.3518 8.57940  17
   0 -26   0 238.383 21.2974  29
   0  26   0 251.651 22.5844  27
   0  26   0 203.327 23.8213   6
   0 -26  -1 201.036 18.1295  29
   0  26  -1 201.778 20.3154  27
   0  26   1 227.934 24.2932  27
   0 -26   1 204.393 22.4313  29
   0  26   1 227.403 24.7291   6
   0  26  -1 244.898 22.4801   6
   0  26   2 814.630 38.2220   6
   0  26   2 790.611 38.7450  27
   0  26   3 197.195 17.2383  30
   0 -26   3 199.632 26.1083  29
   0  26   3 247.911 28.9918  27
   0  26   3 186.512 25.7188  28
   0  26   4 487.760 26.0159  30
   0  26   4 440.609 30.9190   6
   0  26   4 505.054 35.1987  27
   0  26   4 461.647 32.8373  28
   0  26   5 1653.41 59.5905   6
   0 -26   5 1523.87 60.2019  29
   0  26   5 1523.37 58.1013  30
   0  26   5 1517.97 61.9168  28
   0  26   6 1288.67 51.3610  26
   0 -26   6 1235.03 50.5723  29
   0  26  -6 1180.09 71.7586   2
   0  26   6 1273.33 49.3581   6
   0  26   7 487.987 24.3116  25
   0  26   7 545.323 29.1333  26
   0 -26   7 487.053 27.4268  29
   0  26   8 935.803 37.9421  26
   0 -26   8 977.039 38.6128  17
   0 -26   9 384.730 20.2585  17
   0  27   0-3.44014 20.8272  27
   0 -27   0 4.78509 18.2913  29
   0  27   0-20.6887 21.1721   6
   0  27  -1 1450.03 54.8952  27
   0  27   1 1571.78 57.7562  27
   0  27  -1 1431.50 56.3340   6
   0 -27  -1 1513.41 54.3717  29
   0 -27   1 1533.53 57.1084  29
   0  27   1 1483.53 57.6107   6
   0  27   2 2292.77 83.7176  27
   0  27   2 2376.04 83.5201   6
   0 -27   2 2348.60 83.3161  29
   0 -27   3 2017.01 75.9786  29
   0  27   3 2157.87 77.2639  27
   0  27   3 2049.37 76.2749  28
   0  27   4 120.346 30.1649  27
   0  27   4 86.8278 26.5542  28
   0  27   4 90.6352 17.8318  30
   0  27   4 124.205 25.3227   6
   0  27   5 176.208 24.7038   6
   0 -27   5 192.576 26.0261  29
   0  27   5 192.317 21.5855  30
   0  27   5 223.125 28.9610  28
   0 -27   6 8021.87 256.564  29
   0  27   6 8019.52 255.900   6
   0  27   6 7913.16 257.266  26
   0  27   6 7610.25 255.130  25
   0  27   7 538.568 28.3174  26
   0 -27   7 471.837 26.0684  29
   0  27   7 489.433 22.8685  25
   0 -27   8 1944.31 67.5012  17
   0  27   8 1971.21 67.8062  26
   0 -27   9 14.6086 11.4207  17
   0 -28   0 30.3810 19.0091  29
   0  28   0 32.5027 22.3188   6
   0  28   0 3.09189 21.3467  27
   0 -28  -1 1518.24 56.4254  29
   0 -28   1 1570.57 59.2993  29
   0  28   1 1603.55 60.3809   6
   0  28   1 1653.93 59.9738  27
   0  28  -1 1502.73 57.0525  27
   0  28   2 16.3729 25.4633  27
   0  28   2 15.1878 25.7539   6
   0 -28   2 15.0956 23.2174  29
   0 -28   3 243.283 28.1569  29
   0  28   3 220.423 27.6680  28
   0  28   3 199.734 29.9398  27
   0  28   4 1607.08 62.2186  28
   0 -28   4 1468.85 60.7165  29
   0  28   4 1486.73 55.9428  30
   0  28   4 1680.86 63.6276  27
   0  28   4 1611.29 60.7584   6
   0 -28   5 996.199 45.2162  29
   0  28   5 992.249 44.3015   6
   0  28   5 1097.68 47.6729  28
   0  28   6 324.777 26.5659  26
   0  28   6 362.871 24.3322   6
   0  28   6 321.998 20.6597  25
   0 -28   6 311.906 26.2818  29
   0  28   7 35.3718 18.6231  26
   0 -28   7 59.5877 17.4021  29
   0 -28   8 1253.84 45.6403  17
   0  28   8 1276.06 45.7980  26
   0 -28   9 11.5261 9.70320  17
   0  29   0 1.47849 23.2455   6
   0  29   0-14.8231 20.9325  27
   0 -29   0-2.72000 18.5539  29
   0  29   1 32.6493 23.3753  27
   0  29   1 45.6892 25.0071   6
   0 -29  -1 44.8395 16.4995  29
   0 -29   1 35.6361 21.5115  29
   0 -29   2 5909.25 194.000  29
   0  29   2 5937.80 194.180   6
   0  29   2 5757.50 193.962  27
   0  29   3 19.1939 25.3784  28
   0 -29   3 11.4334 24.5942  29
   0  29   3 44.8947 28.1283  27
   0  29   4 44.7841 25.0483   6
   0  29   4 34.2362 29.7548  27
   0  29   4 65.4636 27.1761  28
   0 -29   4 54.1635 25.7726  29
   0  29   4 49.5310 14.7619  30
   0  29  -5-57.1661 40.6357   2
   0  29   5 8.90819 22.4827   6
   0  29   5-7.46499 26.6038  28
   0  29   5 25.9655 23.2130  26
   0  29   6 306.210 24.7072  26
   0  29   6 255.312 17.9402  25
   0 -29   6 273.181 23.8631  29
   0 -29   7 2055.10 72.4663  17
   0  29   7 2271.11 74.3115  26
   0 -29   7 2089.45 73.2986  29
   0  29   8 28.0502 12.5044  26
   0 -29   8 40.7424 12.7967  17
   0 -30   0 1027.37 42.3717  29
   0  30   0 1027.02 43.0222  27
   0  30   0 1004.42 44.8324   6
   0  30   1 400.897 30.4921   6
   0 -30   1 434.657 28.3288  29
   0  30   1 363.083 29.1728  27
   0 -30  -1 390.376 23.2752  29
   0 -30   2 1457.21 55.7332  29
   0  30   2 1386.26 56.1781  27
   0  30   2 1313.18 55.7722  28
   0  30   2 1406.92 56.5599   6
   0 -30   3 264.153 28.5833  29
   0  30   3 256.138 31.1091  27
   0  30   3 290.611 29.0627  28
   0  30   4 7240.80 236.992  28
   0 -30   4 7107.83 236.433  29
   0  30   4 7278.28 236.093   6
   0  30   5 78.1192 22.5367   6
   0  30   5 91.2653 27.1994  28
   0  30   5 48.3055 22.9496  26
   0  30   6 1835.55 66.2093  26
   0 -30   6 1812.09 66.0131  29
   0 -30   7 738.034 31.2732  29
   0  30   7 781.368 31.9812  26
   0 -30   7 734.970 29.7619  17
   0 -30   8 12.4106 10.1227  17
   0  30   8 10.7231 10.6096  26
   0 -31   0-1.80361 18.6722  29
   0  31   0-6.27431 20.8348  27
   0 -31   1 963.402 41.9210  29
   0  31   1 991.266 43.1295  27
   0  31   1 938.165 44.1000   6
   0 -31  -1 948.316 38.5603  29
   0  31   2 28.0868 25.1752  27
   0 -31   2 1.04102 23.5810  29
   0  31   2-1.66291 24.0887  28
   0  31   2 20.1766 25.0707   6
   0  31   3 983.879 45.2569   6
   0 -31   3 1037.74 45.5510  29
   0  31   3 1033.79 46.2613  28
   0  31   3 997.251 46.5197  27
   0  31   4 0.56125 26.5114  28
   0 -31   4 0.51562 25.4240  29
   0  31   5 9.28878 21.5299  26
   0  31   5 36.2831 26.1980  28
   0 -31   6 55.6789 13.1051  17
   0  31   6 110.245 19.4978  26
   0 -31   6 76.3773 19.9735  29
   0  31   7 1080.50 37.1671  26
   0 -31   7 1059.66 36.8684  29
   0  32   0-0.43699 20.4018  27
   0 -32   0 7.93999 18.5359  29
   0 -32  -1-1.52072 15.3765  29
   0 -32   1-4.34715 21.0949  29
   0  32   1 10.6427 22.6650  27
   0  32   2 203.251 26.5068  28
   0  32   2 228.027 27.4003  27
   0 -32   2 201.379 24.8623  29
   0  32   2 233.815 27.5144   6
   0  32   3 703.656 37.6789   6
   0 -32   3 714.507 37.4113  29
   0  32   3 752.017 38.3966  28
   0  32   3 754.142 39.3161  27
   0  32   4 31.0922 25.7522  28
   0 -32   4 58.2190 25.0130  29
   0  32   5 142.948 25.0829  28
   0  32   5 147.177 22.4539  26
   0 -32   6 167.230 19.5256  29
   0  32   6 180.668 19.2089  26
   0  32   6 167.084 22.3382  28
   0 -32   7 876.957 33.2684  29
   0  32   7 874.739 33.4550  26
   0  33   0 35.6191 19.2849  27
   0 -33   0-5.94392 17.8489  29
   0  33   1 93.0863 23.5276  28
   0 -33   1 104.198 21.3767  29
   0  33   1 106.924 22.8351  27
   0  33   2 94.7234 24.7092  27
   0 -33   2 46.3378 22.4712  29
   0  33   2 79.2553 24.3106  28
   0  33   3 735.151 37.7685  28
   0 -33   3 721.189 36.8177  29
   0  33   4 107.380 25.1245  28
   0 -33   4 80.0034 23.5874  29
   0  33   5 2150.22 76.2500  26
   0  33   5 2161.85 76.9986  28
   0 -33   6 2324.17 81.0866  29
   0  33   6 2447.08 82.1899  28
   0  33   6 2379.60 81.1360  26
   0  33   7 147.401 12.9277  26
   0 -33   7 154.283 13.1922  29
   0 -34   0 644.995 29.5436  29
   0  34   0 593.535 30.1395  27
   0 -34   1 107.634 20.3937  29
   0  34   1 112.950 21.9463  27
   0  34   1 92.0660 22.6929  28
   0 -34   2 126.388 22.8077  29
   0  34   2 109.272 23.8477  28
   0 -34   3 0.91810 21.9404  29
   0  34   3-4.45138 22.9420  28
   0 -34   4 3181.61 106.807  29
   0  34   4 3087.74 107.221  28
   0  34   5-1.60151 17.6519  26
   0  34   5 17.4301 20.2484  28
   0  34   6 752.104 30.6710  26
   0 -34   6 761.938 30.9224  29
   0 -34   7 866.855 31.4461  29
   0  34   7 901.229 31.4554  26
   0  35   0 17.2223 20.1081  28
   0 -35   0-5.17254 16.0077  29
   0  35   1 2553.96 89.3522  28
   0 -35   1 2572.37 88.1408  29
   0  35   2 45.8660 22.0547  28
   0 -35   2 61.6726 19.7503  29
   0  35   3 1660.59 62.0135  28
   0 -35   3 1671.48 61.4413  29
   0 -35   4 154.437 20.6498  29
   0  35   4 141.630 22.0087  28
   0  35   5 54.4321 18.8804  28
   0  35   5 46.3207 15.9245  26
   0  35   6 71.7375 12.5009  26
   0 -35   6 79.7536 13.7154  29
   0 -36   0 2316.59 79.9029  29
   0  36   0 2396.24 81.6504  28
   0  36   1 20.5277 19.6397  28
   0 -36   1-0.37274 16.8157  29
   0  36  -1 1.50557 16.7262  28
   0  36   2 678.581 32.9755  28
   0 -36   2 675.665 31.5958  29
   0  36   3 40.2829 20.1583  28
   0 -36   3 29.4324 18.3986  29
   0  36   4 33.2901 18.9749  28
   0  36   4 4.62216 17.2038  26
   0 -36   4 16.1234 17.8458  29
   0  36   5 918.100 34.3640  26
   0  36   5 877.744 35.2892  28
   0 -36   5 833.485 34.3488  29
   0 -36   6 35.7167 11.4645  29
   0  36   6 48.5517 9.79260  26
   0 -37   0-9.25888 13.2020  29
   0  37   0-0.37093 17.0825  28
   0  37   1 1680.19 58.7022  28
   0 -37   1 1607.85 57.2836  29
   0  37  -1 1561.43 57.1074  28
   0 -37   2 630.493 28.2091  29
   0  37   2 631.995 30.0185  28
   0  37  -2 570.112 25.7972  28
   0 -37   3 76.0900 17.6244  29
   0  37   3 103.874 19.0743  28
   0 -37   4 563.450 25.6109  29
   0  37   4 536.598 26.4721  28
   0  37   4 547.441 26.0561  26
   0  37   5 31.5767 11.9443  26
   0 -37   5 36.5059 13.4173  29
   0  37   5 32.9687 13.9507  28
   0  37   6 955.084 33.4577  26
   0 -37   6 1016.24 34.2588  29
   0  38   0 489.046 24.3856  28
   0  38   1 78.1163 16.6151  28
   0 -38   1 72.4934 14.4408  29
   0  38  -1 56.2737 14.5035  28
   0 -38   2 0.30086 14.7506  29
   0  38  -2-4.23346 11.5763  28
   0  38   3 1126.41 42.6446  28
   0 -38   3 1144.24 42.0974  29
   0  38   4 1436.19 52.1023  28
   0 -38   4 1507.47 51.7063  29
   0  38   4 1502.78 51.9589  26
   0  38   5 936.995 33.4894  26
   0 -38   5 955.192 34.0576  29
   0  39   0-7.99016 13.7658  28
   0  39  -1 3309.75 112.312  28
   0  39   1 3636.66 113.536  28
   0 -39   1 3416.80 112.351  29
   0 -39   2 190.514 15.4502  29
   0  39   2 213.114 16.8796  28
   0  39   3 72.3531 13.8494  28
   0 -39   3 63.4381 12.6525  29
   0  39   3 59.5539 13.9986  26
   0 -39   4 742.269 28.5277  29
   0  39   4 757.209 28.6536  28
   0  39   4 740.138 28.2316  26
   0 -39   5 233.735 11.7668  29
   0  40   0 1915.81 64.2919  28
   0  40  -1 1693.23 58.4795  28
   0 -40   1 1681.85 58.4932  29
   0  40   2 2130.89 70.9333  28
   0 -40   2 2107.56 70.3615  29
   0  40   3 2399.41 80.7970  28
   0  40   3 2626.84 81.2396  26
   0 -40   3 2349.02 80.4676  29
   0 -40   4 49.8705 8.53641  29
   0  40   4 47.7509 7.81778  26
   0  41   0 4.46791 8.00317  28
   0  41   1-2.98605 9.02436  28
   0  41   2 281.619 13.2103  28
   0 -41   2 217.540 11.8115  29
   0 -41   3 17.6442 6.92942  29
   0  41   3 15.5008 7.67924  26
  -1   0  12 794.360 31.9032  13
  -1   0  11 9.34514 19.8999  24
  -1   0  11-22.1655 21.6181  13
  -1   0  11 19.3934 16.9239  23
  -1   0  10 380.820 27.0292  23
  -1   0  10 383.129 29.0183  24
  -1   0   9-4.41638 22.5859  23
  -1   0   9-7.69591 38.4206  10
  -1   0   8 16167.1 540.755  10
  -1   0   7 6.19051 14.4363  31
  -1   0   7 7.57631 35.0468  10
  -1   0   6 11473.9 382.974  10
  -1   0   5-3.51397 33.1418  10
   1   0  -5-0.61029 18.1901   3
  -1   0   4 15550.4 502.997  11
  -1   0   3-6.83081 18.0068  11
   1   0  -2 91507.4 2904.64   2
   1   0  -1 2.12658 12.8541   2
   1   0   0 892.135 32.2052   7
   1   0   1 1.58242 8.69545   4
   1   0   2 10847.5 350.708   9
   1   0   3 0.69142 20.8575  10
   1   0   3 19.8396 20.2054   9
   1   0   4 3168.37 103.365   8
   1   0   4 3185.36 116.055   9
   1   0   4 3090.42 114.609  10
   1   0   5-34.9786 31.8453   9
   1   0   5 17.4390 33.4980  10
   1   0   6 1011.65 39.7469  23
   1   0   6 1101.15 59.6888  10
   1   0   7-7.41097 15.3547  24
   1   0   7 18.7947 18.6342  23
   1   0   7-4.37677 16.3336  17
   1   0   8 3749.74 124.895  17
   1   0   8 3746.10 125.806  24
   1   0   8 3794.32 126.087  23
   1   0   8 3681.80 125.403  15
   1   0   9-19.2143 21.0023  24
   1   0   9-8.11932 20.0876  15
   1   0   9-9.71661 18.2179  17
   1   0   9-8.76729 23.2152  23
   1   0   9-17.1342 24.8136  13
   1   0  10 4068.44 128.614  23
   1   0  10 4133.50 129.596  13
   1   0  11 2.60442 17.2294  23
   1   0  11-3.01776 20.2276  13
   1   0  12 219.139 15.4757  13
  -1  -1  12 695.543 30.4601  13
  -1   1  12 746.825 30.3559  13
  -1   1  11 54.6768 22.0998  13
  -1   1  11 9.48610 16.5513  23
  -1  -1  11 4.92613 21.3088  24
  -1   1  11 2.64618 19.7921  24
  -1  -1  11-9.48312 18.1515  23
  -1  -1  11-1.22311 21.8666  13
  -1  -1  10 5676.73 177.165  23
  -1   1  10 5907.54 178.375  24
  -1   1  10 5472.82 176.524  23
  -1   1   9 42.9691 21.9419  23
  -1   1   9 20.3814 15.2130  17
  -1  -1   9 50.7110 23.3840  23
  -1   1   9 43.7165 38.5958  10
  -1  -1   9 61.4676 38.4398  10
  -1   1   9 50.3158 22.7467  24
  -1   1   8 3320.93 137.346  10
  -1  -1   8 3397.19 137.477  10
  -1   1   7 26.5995 34.8156  10
  -1  -1   7 11.3269 34.6310  10
  -1   1   7-1.09482 15.0115  30
  -1   1   7 23.1854 14.3128  31
  -1  -1   7 20.1527 14.4532  31
  -1   1   6 666.210 48.8962  10
  -1  -1   6 720.640 49.3126  10
  -1  -1   5 2235.16 89.0953  10
  -1   1   5 2147.41 88.6872  10
   1   1  -4 5.07564 17.6354   2
  -1  -1   4 14.4442 19.4821  11
  -1   1   4 5.84284 22.5372  11
   1  -1  -4-2.42569 17.6367   3
   1   1  -3 277.345 21.4683   2
  -1   1   3 284.350 23.2471  11
  -1  -1   3 238.897 21.3900  11
  -1  -1   2 32020.6 1036.89  11
   1   1  -2 33113.2 1036.86   2
   1   1  -1 841.051 32.3881   2
   1  -1  -1 820.904 31.7474   3
   1  -1   0 16347.5 503.004   4
   1  -1   0 16684.3 503.147   7
   1   1   1 3750.52 121.074   4
   1  -1   2 86018.0 2696.26   9
   1   1   2 83728.5 2696.03   9
   1   1   3 1007.58 44.7434   9
   1  -1   3 998.960 44.3738   9
   1  -1   3 933.159 43.6431  10
   1   1   3 936.090 44.0332  10
   1  -1   4 2248.38 73.4563   8
   1   1   4 2166.06 86.6125   9
   1  -1   4 2139.90 86.1719  10
   1  -1   4 2166.00 85.8238   9
   1   1   4 2151.41 85.8509  10
   1  -1   5 2298.34 91.8756  10
   1  -1   5 2270.02 91.7813   9
   1   1   5 2219.15 91.6039  10
   1   1   5 2229.94 92.1756   9
   1  -1   6 31.8863 16.4792  23
   1   1   6 33.8266 34.5245  10
   1   1   6 37.1647 15.9845  23
   1  -1   6 25.6107 33.4426  10
   1  -1   7 81.1656 19.8680  23
   1   1   7 93.8820 16.6964  24
   1   1   7 81.8658 18.9217  23
   1   1   7 92.3012 16.4529  17
   1  -1   7 60.2328 16.9618  24
   1   1   8 795.830 38.0884  15
   1  -1   8 867.809 38.3024  24
   1   1   8 895.342 36.7680  17
   1   1   8 916.781 37.8965  24
   1   1   8 842.156 39.0975  23
   1  -1   8 877.004 39.9600  23
   1  -1   8 843.573 37.4009  17
   1  -1   9 2130.91 75.2259  23
   1  -1   9 2156.45 75.7648  13
   1   1   9 2148.54 75.0274  23
   1   1   9 2034.32 75.6052  13
   1  -1   9 2057.84 73.0191  15
   1   1   9 1990.53 72.0484  17
   1   1   9 1995.27 73.0542  15
   1  -1   9 2059.29 72.8742  17
   1   1   9 2102.58 74.5477  24
   1  -1   9 2071.75 74.7561  24
   1   1  10 268.849 25.1911  23
   1  -1  10 311.036 28.5663  13
   1  -1  10 253.447 19.7427  17
   1   1  10 271.909 28.3675  13
   1  -1  10 307.733 26.0228  23
   1  -1  11 67.1739 18.1440  23
   1   1  11 70.4333 16.8924  23
   1   1  11 66.8340 20.8110  13
   1  -1  11 65.5606 20.5516  13
   1  -1  12 384.081 18.9661  13
   1   1  12 377.156 18.7043  13
  -1  -2  12 1766.31 60.9494  13
  -1  -2  11 2135.49 71.4810  13
  -1   2  11 2078.95 71.2622  24
  -1  -2  11 2026.69 69.8512  23
  -1   2  10 129.480 21.2741  23
  -1  -2  10 135.457 24.5260  23
  -1  -2  10 88.1558 16.6100  17
  -1   2  10 116.715 24.0551  24
  -1   2   9 122.369 22.8532  24
  -1   2   9 115.493 22.1662  23
  -1  -2   9 155.235 42.1711  10
  -1  -2   9 121.345 24.8958  23
  -1  -2   8 2665.11 111.988  10
  -1   2   8 2487.67 87.0956  23
  -1   2   8 2495.65 87.3769  24
  -1  -2   7 629.924 28.5485  24
  -1  -2   7 629.362 27.7501  31
  -1   2   7 573.556 27.4352  30
  -1  -2   7 564.323 48.1540  10
  -1   2   7 555.658 28.0767  24
  -1  -2   6 3429.69 129.404  10
  -1  -2   5 1475.57 67.1042  10
   1  -2  -4 235.840 19.8532   3
  -1   2   4 235.272 27.7679  11
  -1  -2   4 295.961 24.4315  11
   1   2  -4 252.420 22.8078   2
   1   2  -3 68.9987 19.8350   2
   1  -2  -3 89.5117 16.0342   3
  -1  -2   3 69.5156 16.4650  11
  -1  -2   2 40233.1 1262.92  11
   1   2  -2 41170.7 1263.71   2
   1  -2  -2 38120.9 1262.51   3
   1  -2  -1 45995.6 1438.55   3
   1   2  -1 44474.7 1438.89   2
   1  -2   0 11967.8 377.586   7
   1  -2   0 11655.9 377.863   4
   1   2   1 11105.2 345.164   3
   1   2   1 10575.5 344.680   4
   1   2   1 10839.0 345.188   2
   1  -2   2 3452.34 116.905   9
   1  -2   3 1743.39 66.4374  10
   1  -2   3 1718.46 66.3804   9
   1  -2   4 2211.33 85.1222  10
   1  -2   4 2137.54 72.0478   8
   1  -2   4 2305.50 86.6356   9
   1  -2   5 1177.42 58.5020   9
   1  -2   5 1049.36 57.8885  10
   1  -2   6 7018.20 234.165  10
   1  -2   6 6632.51 216.796  24
   1   2   7 2.38854 17.8012  23
   1   2   7 4.14178 14.8198  17
   1  -2   7 17.6488 19.0239  23
   1   2   7 23.1101 15.3865  24
   1  -2   7 30.7282 17.1626  24
   1   2   8 223.620 24.5450  15
   1  -2   8 231.551 25.5929  23
   1   2   8 231.096 21.8871  24
   1  -2   8 245.419 23.9036  24
   1   2   8 246.121 20.6343  17
   1   2   8 245.520 24.2453  23
   1  -2   8 216.432 23.0351  17
   1  -2   9 1690.63 62.4443  17
   1   2   9 1618.40 60.6394  17
   1   2   9 1782.57 63.8793  23
   1  -2   9 1661.42 62.1356  15
   1   2   9 1657.91 63.4417  24
   1   2   9 1735.41 62.6068  15
   1  -2   9 1791.05 64.5689  24
   1  -2   9 1877.91 65.3109  13
   1  -2   9 1731.76 64.7661  23
   1   2  10 31.0164 20.7471  23
   1  -2  10 45.3229 17.0660  17
   1  -2  10 48.6896 24.7659  13
   1  -2  10 21.2113 22.7215  23
   1  -2  11 1705.94 61.1494  23
   1  -2  11 1853.50 62.5730  13
   1   2  11 1639.37 60.2145  23
   1  -2  12-10.6768 11.4376  13
   1  -2  12-3.80325 9.64222  23
  -1  -3  12 442.798 20.1364  23
  -1  -3  12 460.657 22.5661  13
  -1  -3  11 480.950 27.7546  23
  -1  -3  11 563.532 29.9059  13
  -1   3  11 540.237 28.8586  24
  -1  -3  10 919.830 39.3240  17
  -1  -3  10 1054.24 43.6659  23
  -1   3  10 1064.04 43.3497  24
  -1   3  10 990.877 40.7756  23
  -1   3   9 2.13530 21.8315  24
  -1  -3   9-28.5897 24.9158  23
  -1   3   9-16.5432 20.4892  23
  -1  -3   9-2.52353 38.0444  10
  -1  -3   8 611.662 32.5655  24
  -1   3   8 672.728 32.1063  24
  -1   3   8 629.239 31.5946  23
  -1   3   8 627.010 31.6290  25
  -1  -3   8 651.229 55.1744  10
  -1  -3   7 4195.46 135.476  31
  -1  -3   7 4261.84 135.837  24
  -1   3   7 3994.85 135.341  24
  -1  -3   7 4128.11 154.713  10
  -1   3   7 3923.54 134.897  30
  -1  -3   6 6738.76 233.200  10
   1   3  -5 636.794 33.8048   2
  -1  -3   5 592.161 44.1612  10
   1   3  -4 2464.84 82.8967   2
   1  -3  -4 2213.52 78.8571   3
   1  -3  -3 1553.55 58.5607   3
   1   3  -3 1713.97 62.3586   2
  -1  -3   3 1770.30 60.2011  11
   1   3  -2 1407.89 53.6713   2
  -1   3   2 1415.52 53.4459  11
  -1  -3   2 1470.52 50.0064  11
   1  -3  -2 1343.19 50.8997   3
   1  -3  -1 6307.01 203.948   4
   1  -3   0 2631.85 82.1175   7
   1  -3   0 2557.19 83.0651   4
   1   3   1 14383.5 458.526   2
   1  -3   2 7538.73 237.265  10
   1  -3   2 7926.23 237.751   9
   1  -3   3 8047.76 260.516   9
   1  -3   3 7763.97 259.598  10
   1  -3   4 9166.09 290.027   8
   1   3   4 8863.08 289.943   8
   1  -3   4 9277.46 301.453   9
   1  -3   4 9303.00 300.263  10
   1  -3   5 1351.87 63.4943   9
   1  -3   5 1275.99 63.2144  10
   1  -3   6 2505.84 84.8580  24
   1  -3   6 2539.35 102.746  10
   1   3   7 2123.20 71.5200  24
   1   3   7 2008.79 72.1539  15
   1   3   7 2031.84 72.0647  23
   1   3   7 2009.95 70.6691  17
   1  -3   7 2102.08 72.5803  24
   1  -3   7 2092.98 71.4001  21
   1   3   7 2056.39 71.3449  25
   1   3   8 2878.27 101.193  17
   1  -3   8 3097.04 103.133  17
   1  -3   8 3068.42 104.390  23
   1   3   8 2988.83 103.050  15
   1  -3   8 3074.80 103.816  24
   1   3   8 3021.66 102.730  24
   1   3   8 3071.15 103.260  23
   1  -3   9 378.785 28.9304  13
   1   3   9 354.301 25.4498  24
   1  -3   9 328.387 28.9466  23
   1  -3   9 331.256 25.4814  17
   1  -3   9 351.560 24.7349  15
   1   3   9 346.132 20.5787  17
   1   3   9 344.571 25.4262  15
   1   3   9 354.695 26.6457  23
   1  -3   9 374.264 28.1876  24
   1   3  10 1464.53 56.2358  23
   1  -3  10 1457.04 55.0691  17
   1  -3  10 1568.51 58.4113  13
   1  -3  10 1589.58 58.0520  23
   1  -3  11 1007.53 38.7542  23
   1  -3  11 1061.27 40.0157  13
   1  -3  12 139.135 13.8335  13
   1  -3  12 136.887 11.6882  23
  -1  -4  12-24.0895 12.0411  23
  -1  -4  12 6.45976 13.1622  13
  -1  -4  11 3086.83 100.367  13
  -1  -4  11 2911.55 99.7301  23
  -1   4  11 2859.19 100.337  24
  -1  -4  10 28.2219 18.1457  17
  -1  -4  10 12.0498 24.0599  23
  -1   4  10 24.7172 21.4775  24
  -1   4  10 22.0856 18.0425  23
  -1   4   9 1316.67 76.6456  10
  -1   4   9 1414.44 53.8974  24
  -1  -4   9 1301.03 76.0020  10
  -1  -4   9 1405.25 55.7117  23
  -1   4   9 1290.36 51.7336  23
  -1  -4   9 1428.47 55.1828  24
  -1   4   8 43.6666 41.0152  10
  -1   4   8 30.0624 19.9139  25
  -1  -4   8 61.1510 21.9047  24
  -1   4   8 57.3139 20.0258  23
  -1   4   8 55.4070 19.0425  24
  -1  -4   8 47.0774 40.2861  10
  -1   4   7 1482.14 54.0041  24
  -1   4   7 1521.50 54.4721  30
  -1   4   7 1483.74 54.1710  26
  -1   4   7 1468.32 54.1745  25
  -1   4   7 1488.20 54.3324  31
  -1  -4   7 1436.79 54.4068  24
  -1  -4   7 1506.48 53.5966  31
  -1  -4   7 1416.44 73.7046  10
  -1  -4   6 3851.29 142.625  10
  -1  -4   5 12309.0 392.131  10
   1   4  -5 11632.9 385.898   2
   1   4  -4 1645.72 63.6019   2
  -1  -4   3 327.839 19.6787  11
   1   4  -3 292.046 24.6868   2
  -1   4   2 24461.6 751.111  11
  -1  -4   2 23003.4 747.763  11
   1  -4  -1 7818.67 252.288   4
   1   4   0 12.1963 10.6096   7
   1  -4   0 36.4821 13.0635   4
   1  -4   0 50.7374 10.4290   7
   1   4   1 22066.4 714.189   9
   1   4   1 22680.7 713.408   2
   1  -4   2 19139.5 587.981   9
   1   4   2 17722.2 587.372  10
  -1   4  -2 17927.0 584.495   1
   1  -4   2 18890.2 587.486  10
   1   4   2 18485.6 588.017   9
   1   4   3 11962.6 388.986   9
   1  -4   3 12356.5 389.025   9
   1  -4   3 11602.2 387.860  10
   1  -4   4 30.5842 27.2800   9
   1  -4   4 19.8405 30.6356  10
   1  -4   5 3990.28 148.513   9
   1  -4   5 4235.80 148.588  10
   1  -4   6 2276.11 93.4332  10
   1  -4   6 2201.00 75.5890  24
   1  -4   7 23.1460 17.6450  24
   1   4   7 34.0425 14.9924  24
   1   4   7 42.7516 14.2353  17
   1  -4   7 12.4120 13.7403  21
   1   4   7 34.3968 14.1451  25
   1   4   7 31.6409 19.1573  15
   1   4   7 22.4268 17.5741  23
   1  -4   8 3074.68 100.045  24
   1   4   8 2924.43 98.5844  23
   1  -4   8 2830.85 98.6371  17
   1   4   8 2726.28 96.2909  17
   1   4   8 2904.85 98.1657  24
   1   4   8 2895.37 98.5671  15
   1  -4   9 3150.06 109.973  15
   1   4   9 3377.48 111.307  23
   1  -4   9 3256.09 111.066  17
   1  -4   9 3393.16 112.358  13
   1   4   9 3189.32 110.413  15
   1   4   9 3324.33 111.170  24
   1  -4  10 2732.84 91.6925  13
   1  -4  10 2769.72 91.9665  23
   1   4  10 2595.47 89.9385  23
   1  -4  10 2475.50 89.2014  17
   1  -4  11 651.125 30.6923  13
   1  -4  11 634.342 30.2273  23
   1  -4  12 671.938 25.9089  13
   1  -4  12 654.833 25.0737  23
   1   4  12 639.495 26.1344  13
  -1   5  12-14.7016 13.6366  13
  -1  -5  12-10.0142 14.0208  13
  -1  -5  12-15.4392 12.3581  23
  -1   5  11 135.278 22.3442  13
  -1   5  11 142.577 20.2392  24
  -1  -5  11 180.668 21.4314  23
  -1  -5  11 145.907 21.1227  13
  -1  -5  10 1085.06 44.0856  17
  -1  -5  10 1152.39 47.7988  23
  -1  -5  10 1192.99 48.8312  24
  -1   5  10 1051.23 42.7752  23
  -1   5  10 1226.46 47.0160  24
  -1  -5   9 32.1455 38.3048  10
  -1   5   9 2.18891 21.6053  25
  -1   5   9 57.1772 19.0775  23
  -1   5   9 22.1905 21.2963  24
  -1  -5   9 34.9792 24.4785  24
  -1   5   9 48.6203 38.2122  10
  -1  -5   8 1290.53 49.9450  24
  -1  -5   8 1234.56 71.9964  10
  -1   5   8 1277.22 49.8633  30
  -1   5   8 1154.15 71.4616  10
  -1   5   8 1205.70 47.8824  23
  -1   5   8 1247.40 48.9402  24
  -1   5   8 1259.79 49.2416  25
  -1   5   7 1646.64 59.8693  31
  -1   5   7 1663.99 59.9422  24
  -1   5   7 1757.27 60.4634  25
  -1   5   7 1600.36 60.0695  30
  -1  -5   7 1687.56 79.7189  10
  -1  -5   7 1691.91 60.0777  31
  -1   5   7 1682.16 60.2208  26
  -1   5   7 1704.05 80.3285  10
  -1   5   7 1705.91 59.4873  23
  -1  -5   7 1660.33 60.2923  24
  -1  -5   6 440.143 40.7516  10
  -1   5   6 449.927 41.5305  10
   1   5  -5 32.8073 23.0533   2
  -1   5   5 28.6824 31.7620  10
  -1  -5   5 52.0590 31.7117  10
   1   5  -4 934.724 44.3192   2
  -1   5   3 9319.87 304.706  11
   1  -5  -3 9271.11 299.967   4
  -1  -5   3 9325.38 299.900  11
   1  -5  -2 18.2760 14.9851   4
  -1   5   2-16.1018 19.5086  11
  -1  -5   2 5.93133 9.56639  11
   1  -5  -1 27754.3 884.223   4
   1   5   0 2275.10 79.1446   7
   1  -5   0 2524.39 79.3686   7
   1   5   1 85367.2 2755.40   9
   1  -5   1 88184.3 2755.25   9
   1   5   2 20850.2 525.231  10
   1  -5   2 21666.5 525.772   9
  -1   5  -2 19908.9 522.306   1
   1  -5   2 21548.4 525.146  10
   1   5   2 20537.2 525.638   9
   1   5   3 11010.3 343.425   9
   1   5   3 10111.1 341.906  10
   1  -5   3 10435.4 342.561   9
   1  -5   3 10514.5 341.933  10
   1  -5   4 212.498 34.2745  10
   1  -5   4 195.396 29.8643   9
   1   5   4 191.762 30.4686   9
   1   5   4 238.801 34.3446  10
   1   5   5 441.126 40.7348  10
   1   5   5 400.621 38.5258   9
   1  -5   5 406.694 38.4030  10
   1  -5   5 392.571 36.8495   9
   1  -5   6 2308.59 79.5581  24
   1   5   6 2357.88 98.0262  10
   1  -5   6 2505.43 98.0447  10
   1   5   6 2317.55 79.6180  15
   1   5   7 1443.98 52.1663  25
   1   5   7 1396.78 52.9591  23
   1   5   7 1413.34 53.5822  15
   1  -5   7 1472.03 52.2035  21
   1   5   7 1449.47 51.9936  24
   1  -5   7 1465.59 53.9330  24
   1   5   8 26.8818 21.8097  15
   1  -5   8 32.6188 22.0953  24
   1   5   8 35.8671 17.5561  24
   1   5   8 23.1260 20.1961  23
   1   5   9 1271.68 50.7285  15
   1  -5   9 1278.99 51.4599  17
   1  -5   9 1256.14 49.6044  15
   1   5   9 1297.23 50.5754  24
   1   5   9 1410.10 53.3285  13
   1   5   9 1365.05 51.1142  23
   1  -5   9 1356.32 52.7174  13
   1   5  10 288.176 27.1881  13
   1  -5  10 362.942 27.2669  13
   1  -5  10 287.124 23.3693  17
   1   5  10 311.817 23.0925  23
   1  -5  11 79.1493 19.4401  23
   1   5  11 72.8236 19.7578  13
   1  -5  11 98.6404 19.4148  13
   1   5  12 53.7963 11.1453  13
   1  -5  12 83.3612 10.8277  13
   1  -5  12 53.2143 10.6440  23
  -1  -6  12 904.406 32.6416  13
  -1  -6  12 896.365 32.3998  23
  -1   6  11 74.2309 20.2450  13
  -1  -6  11 63.7934 20.2347  23
  -1   6  11 35.1564 18.3195  24
  -1  -6  11 65.5125 19.0077  13
  -1   6  10 177.298 17.1672  23
  -1  -6  10 214.799 27.8437  24
  -1  -6  10 229.951 22.2033  17
  -1  -6  10 262.698 28.0560  23
  -1   6  10 247.447 23.9120  24
  -1   6   9 23.6088 20.9030  24
  -1   6   9 40.0543 17.8613  23
  -1   6   9 38.0778 39.1399  10
  -1   6   9 34.9444 21.2098  25
  -1  -6   9 11.3449 24.1560  24
  -1  -6   9 26.7975 36.6178  10
  -1   6   8 44.2309 18.1143  23
  -1  -6   8 62.0666 21.6503  24
  -1   6   8 31.2117 19.0141  25
  -1  -6   8 37.5718 37.0299  10
  -1   6   8 35.0193 19.2025  24
  -1   6   8 36.7023 39.2814  10
  -1   6   8 35.3147 22.2275  30
  -1  -6   7 998.926 40.9947  24
  -1   6   7 1000.72 60.3865  10
  -1   6   7 1004.33 39.2495  23
  -1   6   7 995.190 40.3931  25
  -1   6   7 1018.85 40.1859  31
  -1  -6   7 1103.09 60.6748  10
  -1   6   7 1051.62 41.4126  30
  -1   6   7 1030.21 40.5042  26
  -1   6   6 3364.44 130.869  10
  -1   6   6 3507.20 115.344  26
  -1  -6   6 3535.48 130.639  10
  -1  -6   6 3405.47 115.081  24
  -1   6   6 3537.11 115.363  25
  -1  -6   5 1451.70 64.8074  10
   1   6  -5 1373.91 59.2063   2
  -1   6   5 1438.34 65.3163  10
  -1   6   4 5502.49 181.569  11
   1   6  -4 5675.76 178.195   2
  -1  -6   4 5076.04 178.953  10
   1  -6  -4 5053.94 172.047   4
   1  -6  -3 1593.26 55.9443   4
  -1   6   3 1422.21 61.7332  11
  -1  -6   3 1586.82 54.8399  11
  -1   6   2 1889.31 67.9656  11
  -1  -6   2 1823.39 61.5758  11
   1  -6  -2 1880.31 64.9804   4
   1  -6  -1 15557.5 498.265   4
   1  -6   0 27352.0 828.596   7
   1   6   0 24852.2 828.385   7
  -1   6  -1 14676.6 470.429   1
   1   6   1 14331.6 469.388   9
   1  -6   1 15024.9 469.227   9
   1   6   2 13418.9 421.892   9
  -1   6  -2 13353.6 419.990   1
   1  -6   2 14026.2 421.815   9
   1   6   2 12417.1 417.804   2
   1   6   3 3870.70 131.418   9
   1   6   3 3710.63 130.647  10
   1  -6   3 3765.08 130.731   9
   1  -6   3 3833.76 130.676  10
   1   6   4 276.527 35.5538  10
   1   6   4 312.823 32.8098   9
   1  -6   4 357.841 32.6293   9
   1  -6   4 297.474 35.0071  10
   1  -6   5 237.989 32.2679   9
   1  -6   5 285.732 35.3379  10
   1   6   5 261.061 36.9781  10
   1  -6   6 1444.02 69.0318  10
   1   6   6 1390.34 51.3308  15
   1   6   6 1481.29 70.8168  10
   1  -6   7 333.595 19.8378  21
   1   6   7 311.003 21.9333  23
   1   6   7 298.936 19.6491  24
   1  -6   7 306.648 24.9790  23
   1   6   7 322.172 23.8833  15
   1   6   7 289.808 19.2491  25
   1  -6   8 366.467 27.6326  24
   1   6   8 327.410 24.6920  23
   1   6   8 326.282 22.5697  24
   1   6   8 357.491 26.8736  15
   1   6   9 1150.11 45.9908  24
   1  -6   9 1165.30 48.2669  13
   1   6   9 1167.00 46.4494  23
   1   6   9 1289.03 49.2703  13
   1  -6   9 1204.41 48.1239  17
   1  -6   9 1122.44 45.4132  15
   1   6   9 1166.86 46.8046  15
   1  -6  10 50.7143 19.1578  17
   1   6  10 18.8801 22.5407  13
   1  -6  10 13.3491 22.0202  13
   1   6  10 8.83523 17.9759  23
   1   6  11 315.223 22.6061  13
   1  -6  11 310.018 22.8304  23
   1  -6  11 332.901 22.5981  13
   1   6  12 315.067 16.4369  13
   1  -6  12 323.343 15.9773  13
  -1  -7  12 70.0743 12.8465  23
  -1  -7  12 46.7281 12.5196  13
  -1   7  12 40.2378 12.5436  13
  -1  -7  11 74.0036 18.8289  13
  -1   7  11 72.6147 19.6913  13
  -1  -7  11 108.045 20.6662  23
  -1   7  11 80.6494 17.1568  24
  -1  -7  11 82.9014 14.5666  17
  -1  -7  10-8.14366 24.9710  24
  -1   7  10 1.46013 19.5298  24
  -1  -7  10-13.2123 25.3571  23
  -1   7   9 0.54494 20.6755  25
  -1  -7   9 11.9507 35.1460  10
  -1   7   9-26.3700 16.4418  23
  -1  -7   9 8.59177 24.5703  24
  -1   7   9-21.3394 20.3016  24
  -1   7   9-45.1455 37.9959  10
  -1  -7   8 95.1055 22.3924  24
  -1  -7   8 122.515 40.1993  10
  -1   7   8 64.9774 16.9259  23
  -1   7   8 59.5070 22.3361  30
  -1   7   8 61.7536 19.5997  24
  -1   7   8 85.8208 20.4331  25
  -1   7   8 75.6170 39.8763  10
  -1   7   7 136.517 19.5688  30
  -1  -7   7 127.275 34.3298  10
  -1   7   7 89.2356 15.1293  23
  -1   7   7 101.739 17.2475  25
  -1   7   7 108.073 36.6599  10
  -1   7   7 111.494 17.7235  26
  -1   7   7 101.668 14.5059  32
  -1  -7   7 99.8697 18.6262  24
  -1  -7   6 3565.76 117.368  24
  -1  -7   6 3439.05 131.932  10
  -1   7   6 3586.87 117.397  25
  -1   7   6 3501.48 117.409  30
  -1   7   6 3660.24 133.943  10
  -1   7   6 3504.97 117.358  26
   1   7  -5 624.705 38.6275   2
  -1  -7   5 572.246 41.0065  10
  -1   7   5 615.640 42.0737  10
  -1   7   4 116.703 31.6268  11
  -1  -7   4 34.0393 28.1449  10
   1  -7  -4 70.6713 13.5146   4
   1   7  -4 90.0624 29.3011   2
  -1   7   4 96.9076 28.6971  10
   1  -7  -3 307.172 18.9468   4
  -1   7   3 270.472 27.6895  11
   1  -7  -2 898.809 33.6383   4
  -1   7   2 833.500 36.9199  11
  -1   7   1 65646.2 2086.46  11
   1  -7   0 2333.95 73.3092   7
   1   7   0 2083.35 73.0059   7
   1  -7   1 107.565 12.6464   9
  -1   7  -1 99.6685 17.7335   1
   1   7   1 122.743 13.5546   9
  -1   7  -2 1514.25 56.9557   1
   1   7   2 1573.77 58.1991   9
   1  -7   2 1613.04 57.7983   9
   1  -7   3 1882.44 71.1590   9
   1   7   3 1908.34 71.5243   9
   1  -7   3 1959.96 71.2015  10
   1   7   3 1724.60 71.1743  10
   1   7   4 11255.3 376.648   9
   1   7   4 11574.9 375.820  10
   1  -7   4 11484.6 376.390   9
   1  -7   4 11430.1 375.002  10
   1   7   5 1559.09 70.0575  10
   1  -7   5 1517.16 68.4642  10
   1   7   6 9895.48 324.247  25
   1  -7   6 10223.7 324.713  21
   1   7   6 10232.5 324.502  26
   1   7   6 10058.1 324.696  15
   1   7   7 379.630 22.9492  23
   1   7   7 404.189 26.2795  15
   1   7   7 397.830 21.8963  25
   1   7   7 449.208 22.5557  26
   1  -7   7 413.766 27.4073  23
   1  -7   7 412.114 22.2093  21
   1   7   7 408.799 21.8361  24
   1  -7   8 203.661 27.1436  23
   1   7   8 176.096 23.9177  15
   1   7   8 191.136 24.1659  13
   1   7   8 199.994 21.2154  23
   1  -7   8 159.316 23.3073  13
   1   7   8 157.083 18.8174  24
   1   7   9 4176.83 137.275  13
   1  -7   9 4173.55 137.010  17
   1  -7   9 4141.78 136.960  13
   1   7   9 4032.86 135.811  24
   1   7   9 3920.76 135.876  15
   1   7   9 4094.33 135.736  23
   1   7  10 88.0614 16.8656  23
   1  -7  10 87.3988 21.4895  13
   1  -7  10 87.6809 20.2362  17
   1   7  10 105.174 23.0920  13
   1   7  11 24.5108 18.3120  13
   1  -7  11 2.07866 13.9877  17
   1  -7  11 21.2451 17.0087  13
   1  -7  12 391.938 16.7515  13
   1   7  12 334.647 17.1469  13
  -1  -8  12 21.9266 11.8645  23
  -1  -8  12 25.8198 10.6978  13
  -1   8  12 19.2964 11.5341  13
  -1  -8  11 71.4636 18.0123  13
  -1   8  11 85.0415 16.6738  24
  -1  -8  11 69.0753 20.5297  23
  -1   8  11 73.3058 18.2806  13
  -1  -8  11 52.8444 15.2529  17
  -1   8  10 187.226 21.8231  24
  -1  -8   9 128.019 25.3956  24
  -1  -8   9 128.753 36.9309  10
  -1   8   9 113.287 15.3900  23
  -1   8   9 111.352 21.7671  25
  -1   8   9 128.629 39.2349  10
  -1   8   9 105.971 21.5730  24
  -1  -8   8 2848.48 118.300  10
  -1   8   8 2933.88 97.3233  24
  -1   8   8 2569.07 94.4077  23
  -1  -8   8 2894.36 98.6204  24
  -1   8   8 2909.64 97.5204  25
  -1   8   8 2932.59 120.526  10
  -1   8   8 2972.35 98.7275  30
  -1   8   7 5457.12 181.825  32
  -1   8   7 5844.20 202.496  10
  -1  -8   7 5702.11 183.013  24
  -1   8   7 5522.85 182.574  25
  -1   8   7 5636.79 183.180  30
  -1   8   7 5520.33 182.568  26
  -1  -8   7 5470.93 199.832  10
  -1  -8   6 1079.95 41.2522  31
  -1   8   6 1170.06 60.0695  10
  -1   8   6 1109.99 41.8634  31
  -1  -8   6 1196.32 42.9445  24
  -1   8   6 1179.14 42.7324  25
   1   8  -6 1158.68 52.3800   2
  -1   8   6 1136.45 43.4476  30
  -1  -8   6 1175.72 58.7123  10
  -1   8   6 1136.99 42.6606  26
  -1   8   5 13696.5 442.227  10
  -1  -8   5 13290.0 441.304  10
   1   8  -5 13415.3 439.664   2
  -1  -8   4 102.244 27.1069  10
  -1   8   4 78.8414 31.3601  11
  -1   8   4 129.665 30.0265  10
   1  -8  -4 115.312 13.7643   4
  -1   8   3 7.90090 23.4271  11
   1  -8  -3 10.0832 13.6903   4
   1  -8  -2 3396.28 98.6807   4
  -1   8   2 3117.05 101.257  11
  -1   8   1 1106.53 43.8224  11
   1   8   0 6.78327 10.0141   7
   1  -8   0 14.8684 10.5081   7
  -1   8  -1 56098.8 1764.97   1
   1  -8   1 57279.2 1762.33   9
   1   8   1 53261.5 1762.41   9
   1   8   2 8207.01 263.830   9
   1  -8   2 8362.62 263.712   9
  -1   8  -2 7739.47 263.601   1
   1   8   3 1620.43 67.9204  10
   1  -8   3 1835.35 68.4416  10
   1  -8   3 1805.78 68.1827   9
   1   8   3 1824.27 68.6086   9
   1   8   4 4696.27 165.157   9
   1  -8   4 4650.52 164.557   9
   1   8   4 4684.50 164.449  10
   1  -8   4 4928.82 164.504  10
   1  -8   5 3.76740 29.0863  10
   1   8   5 13.1352 31.0650  10
   1   8   6 123.341 19.2284  15
   1   8   6 148.399 13.8781  25
   1   8   6 109.896 14.4620  26
   1  -8   6 136.680 14.2196  21
   1   8   7 2030.37 72.0410  15
   1   8   7 1962.85 70.5508  23
   1   8   7 2097.51 71.0150  26
   1   8   7 2014.91 70.2547  24
   1  -8   7 2082.04 70.9831  21
   1  -8   7 2072.75 73.1033  23
   1   8   7 2023.49 70.6795  25
   1  -8   8 24.5640 20.3858  13
   1  -8   8-4.39528 15.6064  21
   1   8   8 23.4875 21.4186  13
   1  -8   8 9.49995 25.2287  23
   1   8   8 10.8166 15.9980  25
   1   8   8 6.10648 18.5396  23
   1   8   8 34.2341 22.6962  15
   1   8   8-0.42389 15.8830  24
   1   8   9 47.5360 17.4399  24
   1  -8   9 56.8392 21.5085  13
   1   8   9 48.5510 18.3372  23
   1  -8   9 59.5830 26.2254  23
   1  -8   9 71.8576 23.6978  17
   1   8   9 40.9774 21.2613  15
   1   8   9 55.0529 23.2200  13
   1   8  10 97.9441 22.8225  13
   1  -8  10 108.244 21.3367  17
   1  -8  10 102.610 21.6158  13
   1   8  11 285.257 21.4567  13
   1  -8  11 273.751 18.3234  17
   1  -8  11 326.301 20.3013  13
   1  -8  12 688.975 25.5803  23
  -1  -9  12 678.858 26.0277  13
  -1   9  12 622.287 26.6190  13
  -1   9  11 1350.66 49.9496  24
  -1  -9  11 1295.37 49.0169  17
  -1   9  11 1368.68 50.7523  13
  -1  -9  11 1479.34 49.9759  13
  -1   9  10 2413.69 84.2307  24
  -1  -9   9 611.619 35.1447  24
  -1   9   9 576.047 31.1424  24
  -1   9   9 631.103 32.4403  25
  -1   9   9 530.580 50.8663  10
  -1   9   8 25.8040 20.4133  26
  -1   9   8-9.71496 18.9584  24
  -1  -9   8 28.6247 23.3046  24
  -1  -9   8-10.7278 35.5953  10
  -1   9   8 4.76413 23.5103  30
  -1   9   8-14.0339 20.1826  25
  -1   9   7 621.441 30.0833  26
  -1   9   7 630.283 29.6808  25
  -1  -9   7 645.784 30.9266  24
  -1   9   7 689.458 50.2202  10
  -1  -9   7 612.276 47.5880  10
  -1   9   7 590.933 30.9957  30
  -1   9   7 627.905 27.4704  32
  -1  -9   6 405.115 20.5198  31
  -1   9   6 438.714 22.3321  25
  -1   9   6 420.344 20.6060  31
  -1   9   6 410.048 22.4428  26
   1   9  -6 393.914 32.2688   2
  -1   9   6 429.264 23.2522  30
  -1   9   6 432.670 39.8275  10
  -1  -9   6 424.016 22.7511  24
  -1   9   5 450.859 36.9501  10
   1   9  -5 420.655 35.2522   2
  -1  -9   5 472.702 36.4002  10
  -1  -9   4 2235.14 86.5214  10
  -1   9   4 2390.03 88.0467  10
  -1   9   4 2313.34 91.9877  11
  -1   9   3 425.169 32.9359  11
  -1   9   2 1738.36 66.1198  11
  -1   9   1 2717.98 93.5557  11
   1   9   0 12372.6 402.156   7
   1  -9   0 12859.6 402.186   7
   1  -9   1 7721.78 244.507   9
   1   9   1 7568.28 244.601   9
  -1   9  -1 7359.61 247.933   1
   1   9   2 928.751 38.0904   9
   1  -9   2 913.903 37.7529   9
  -1   9  -2 882.634 39.7647   1
   1   9   3 22683.0 728.355   9
   1  -9   3 22639.1 728.146   9
   1  -9   4 1489.71 61.3956   9
   1   9   4 1429.40 61.5985  10
   1   9   4 1333.10 46.3967   6
   1   9   4 1418.87 60.8646   9
   1   9   6 1423.04 51.7445  25
   1   9   6 1517.81 52.6180  28
   1   9   6 1499.69 53.7112  15
   1  -9   6 1442.65 52.3316  21
   1  -9   6 1400.80 53.4148  24
   1   9   6 1531.31 52.4540  26
   1   9   6 1470.87 54.2887  30
   1   9   7 286.123 19.9334  26
   1   9   7 277.984 18.2022  24
   1   9   7 276.698 19.8237  23
   1   9   7 288.655 24.3764  15
   1  -9   7 279.602 25.4248  23
   1   9   7 275.692 18.8789  25
   1  -9   7 296.676 19.5721  21
   1   9   8 3572.22 121.045  15
   1   9   8 3517.74 121.090  13
   1   9   8 3464.73 119.630  23
   1   9   8 3616.35 119.800  24
   1  -9   8 3625.15 120.038  21
   1   9   8 3650.45 120.242  25
   1  -9   8 3696.04 120.926  13
   1  -9   8 3585.61 122.457  23
   1  -9   9 205.407 23.3321  13
   1  -9   9 233.686 27.8513  23
   1   9   9 206.088 18.8482  24
   1   9   9 208.993 19.0844  23
   1   9   9 163.546 24.1962  13
   1  -9   9 228.715 25.7045  17
   1  -9  10 895.265 38.4996  17
   1  -9  10 874.886 37.7827  13
   1   9  10 870.601 39.2765  13
   1  -9  10 955.191 41.2284  23
   1   9  11 74.2531 16.9122  13
   1  -9  11 112.649 15.5737  13
   1  -9  11 75.5347 14.6286  17
  -1 -10  12 44.8075 11.5520  23
  -1 -10  12 21.6678 8.18381  13
  -1  10  11 48.6519 16.8559  13
  -1 -10  11 23.2589 15.3188  17
  -1 -10  11 26.9500 15.4114  13
  -1  10  11 45.6490 14.9468  24
  -1  10  10 366.814 26.1954  13
  -1 -10  10 344.870 24.6203  13
  -1  10  10 398.222 24.7583  24
  -1  10   9 13.9611 21.0051  25
  -1 -10   9 21.2516 24.1685  24
  -1  10   9 24.4982 19.2022  24
  -1 -10   8 68.3439 23.9837  24
  -1  10   8 51.7145 20.7067  26
  -1  10   8 22.7651 19.5593  24
  -1  10   8 36.1768 36.7718  10
  -1  10   8 43.3453 24.8941  30
  -1  10   8 38.1887 20.3039  25
  -1 -10   8 27.5245 34.9135  10
  -1  10   7 71.6047 19.9073  30
  -1 -10   7 43.5348 31.6134  10
  -1 -10   7 92.4724 19.7131  24
  -1  10   7 50.2731 33.5211  10
  -1  10   7 95.6296 18.1092  26
  -1  10   7 95.2838 17.5820  25
  -1  10   7 70.9218 14.1039  32
  -1  10   6 12028.5 391.611  10
  -1 -10   6 11550.3 375.767  31
  -1  10   6 11660.3 376.912  30
  -1  10   6 11873.0 376.793  28
  -1 -10   6 11926.2 376.729  24
  -1  10   6 11171.5 375.863  31
   1  10  -6 12548.6 388.777   2
  -1  10   6 11791.6 376.811  26
  -1  10   6 11937.2 376.820  25
  -1 -10   6 11851.1 390.199  10
  -1 -10   5 399.453 34.4481  10
  -1  10   5 402.073 25.5968   1
   1  10  -5 398.236 36.4972   2
  -1  10   5 392.248 36.0204  10
  -1 -10   4 93.2278 27.4176  10
  -1  10   4 106.798 26.3596  10
  -1 -10   3 3856.38 133.473  10
  -1  10   3 4025.12 134.418  10
  -1  10   3 3943.63 138.744  11
  -1  10   2 61.6448 21.2897  11
  -1  10   1 54.4905 17.4443  11
  -1  10   0 9453.27 314.012   1
  -1  10   0 9754.41 310.673  11
  -1  10  -1 918.568 41.0696   1
   1 -10   1 995.330 34.5257   9
   1  10   1 857.747 34.1062   9
   1 -10   2 18718.2 578.956   9
  -1  10  -2 17813.0 580.719   1
   1  10   2 17576.0 578.658   9
   1  10   3 1947.91 65.8486   6
   1 -10   3 2199.18 75.6410   9
   1  10   3 2142.40 75.4679   9
   1  10   3 1920.55 68.4121   2
   1  10   4 479.930 20.1913   6
   1 -10   4 467.218 34.1140   9
   1  10   4 547.622 35.2802   9
   1 -10   6 162.389 19.2893  24
   1  10   6 157.668 14.3563  25
   1  10   6 143.548 13.4062  24
   1  10   6 147.670 15.2468  26
   1  10   6 146.927 16.4566  28
   1  10   6 171.972 20.0625  15
   1 -10   6 160.837 15.1364  21
   1  10   6 152.666 18.9072  30
   1  10   7 132.837 17.1388  26
   1  10   7 153.401 22.4787  15
   1 -10   7 154.190 17.0046  21
   1  10   7 139.091 15.3477  24
   1 -10   7 154.230 23.1047  23
   1  10   7 141.104 16.7855  23
   1  10   7 155.341 16.2430  25
   1  10   8 904.458 39.4430  13
   1  10   8 916.538 40.0667  15
   1  10   8 885.688 36.1192  24
   1 -10   8 918.754 38.5293  13
   1 -10   8 873.136 36.2333  21
   1  10   8 872.086 36.8576  25
   1  10   8 855.408 36.2506  23
   1 -10   8 912.730 41.9709  23
   1 -10   9 948.005 43.4277  23
   1  10   9 874.333 36.2684  23
   1 -10   9 955.937 39.8261  13
   1  10   9 958.243 40.5550  13
   1 -10   9 954.061 42.3299  17
   1  10   9 904.133 36.8685  24
   1 -10  10 15.8159 23.6778  23
   1 -10  10 33.5580 19.4507  13
   1  10  10 0.81123 19.8060  13
   1 -10  10-2.92760 12.7639  16
   1 -10  10 6.81341 20.5136  17
   1 -10  11 1211.97 42.7362  17
   1  10  11 1147.99 43.4806  13
   1 -10  11 1251.62 44.6731  23
   1 -10  11 1113.28 42.6525  13
  -1 -11  11 165.591 17.2928  17
  -1  11  11 162.734 15.6581  24
  -1 -11  11 163.093 16.1140  13
  -1  11  11 156.408 17.4303  13
  -1 -11  10 10.7994 25.9097  23
  -1 -11  10 21.5409 18.1402  13
  -1  11  10 11.1231 17.8188  24
  -1  11  10 22.1935 19.3954  13
  -1  11   9 51.4630 19.0737  24
  -1  11   9 0.53290 20.7599  25
  -1  11   8 1557.98 81.8342  10
  -1  11   8 1666.54 62.0246  26
  -1  11   8 1624.72 61.7468  25
  -1 -11   8 1669.61 80.6365  10
  -1  11   8 1720.26 64.5844  30
  -1 -11   8 1644.27 63.4485  24
  -1  11   8 1693.67 61.3408  24
  -1  11   7 1586.59 58.2628  32
  -1  11   7 1744.91 61.8622  30
  -1 -11   7 1695.13 77.2187  10
  -1  11   7 1626.65 60.2879  26
  -1  11   7 1674.35 60.4066  25
  -1  11   7 1536.95 78.2878  10
  -1 -11   7 1688.99 60.8593  24
  -1  11   6 1715.51 77.5556  10
  -1  11   6 1755.45 62.5835  26
  -1 -11   6 1716.66 76.0479  10
  -1 -11   6 1825.94 62.6759  24
   1  11  -6 1608.26 74.1990   2
  -1  11   6 1761.73 62.6188  28
  -1  11   6 1792.41 63.3602  30
  -1 -11   5 2059.46 79.5926  10
   1  11  -5 2009.52 82.1021   2
  -1  11   5 2077.64 81.0265  10
  -1  11   5 1862.00 73.9516   1
  -1  11   4 7956.45 267.335  10
  -1 -11   4 8153.52 266.729  10
  -1  11   3 3722.02 125.974  10
  -1 -11   3 3573.12 125.109  10
  -1  11   3 3772.54 131.425  11
  -1  11   2 5614.04 188.256  11
  -1  11   1 14845.8 477.977  11
  -1  11   0 614.158 31.9321   1
  -1  11   0 608.424 24.4784  11
   1  11   0 490.978 17.7574   9
  -1  11  -1 8906.27 293.232   1
   1  11   1 8713.46 287.382   9
   1 -11   1 9220.91 287.598   9
  -1  11  -2 250.882 26.0699   1
   1  11   2 241.212 14.4946   6
   1 -11   2 259.730 19.6213   9
   1  11   2 284.355 19.8983   9
   1  11   3 470.541 29.7552   9
   1 -11   3 472.067 29.1354   9
   1  11   3 407.821 19.6094   6
   1  11   4 242.499 14.8263   6
   1  11   5 3546.83 115.356   6
   1  11   6 634.337 26.2653  26
   1  11   6 574.724 29.0526  15
   1  11   6 526.778 24.6165  25
   1  11   6 601.459 26.6940  28
   1  11   6 534.314 23.6506  24
   1 -11   6 547.177 25.6248  21
   1  11   7 3391.22 112.409  25
   1  11   7 3277.03 111.447  24
   1  11   7 3368.18 113.675  15
   1  11   7 3380.57 112.824  26
   1 -11   7 3441.79 112.785  21
   1 -11   7 3466.85 114.471  23
   1 -11   7 3549.06 112.766  13
   1  11   7 3371.05 112.891  13
   1  11   7 3141.97 111.181  23
   1  11   8 579.052 30.6286  13
   1 -11   8 577.204 27.1238  21
   1  11   8 588.107 27.7830  25
   1  11   8 532.111 26.3450  24
   1 -11   8 615.558 29.8872  13
   1  11   8 516.536 26.3124  23
   1 -11   8 634.324 34.6106  23
   1  11   9 1330.23 52.4503  13
   1 -11   9 1448.18 55.0342  23
   1 -11   9 1481.76 54.7743  17
   1  11   9 1263.97 49.0814  24
   1 -11   9 1378.96 52.0318  13
   1 -11  10 10.7094 20.4400  17
   1 -11  10 5.61185 14.1301  16
   1 -11  10-9.35363 17.3140  13
   1  11  10 4.26126 18.4767  13
   1 -11  10 11.2297 22.8651  23
   1 -11  11 106.233 14.0440  13
   1 -11  11 138.850 17.7785  23
   1 -11  11 88.4639 14.7884  17
   1  11  11 86.3098 14.8940  13
  -1 -12  11 2953.70 93.5125  17
  -1 -12  11 3085.58 94.7715  23
  -1 -12  11 2763.04 92.5279  13
  -1 -12  10 536.532 32.5349  23
  -1  12  10 517.765 25.6352  24
  -1  12  10 442.499 26.9129  13
  -1 -12  10 447.115 25.4068  13
  -1  12   9 5759.29 187.001  25
  -1  12   9 5576.52 186.007  24
  -1 -12   8 322.245 40.1868  10
  -1  12   8 379.295 31.0098  30
  -1  12   8 401.250 24.9231  24
  -1  12   8 409.222 27.7102  26
  -1 -12   8 352.195 28.8679  24
  -1  12   8 384.572 26.3417  25
  -1  12   8 407.620 44.3979  10
  -1  12   7 904.046 55.7938  10
  -1  12   7 861.289 37.4372  25
  -1 -12   7 920.755 38.7049  24
  -1  12   7 913.461 38.0163  26
  -1 -12   7 805.086 52.0656  10
  -1  12   7 803.163 32.5467   6
  -1  12   7 933.021 40.2650  30
  -1  12   7 934.550 34.6303  32
  -1  12   6 3069.64 104.491  30
  -1 -12   6 2965.87 116.483  10
  -1 -12   6 3181.58 104.013  24
  -1  12   6 3044.48 103.910  26
  -1  12   6 3116.42 104.167  28
  -1  12   6 2927.42 117.853  10
   1  12  -6 3102.74 117.544   2
   1  12  -5 545.119 40.7012   2
  -1 -12   5 514.007 36.1731  10
  -1  12   5 555.676 37.7832  10
  -1  12   5 505.869 29.8918   1
  -1  12   4 2033.85 77.4819  10
  -1  12   4 1921.29 76.2836   1
  -1 -12   4 2035.98 76.1633  10
  -1  12   3 2752.10 101.641  11
  -1 -12   3 2567.49 93.7481  10
  -1  12   3 2779.21 95.1054  10
  -1  12   2 736.422 32.3932  10
  -1 -12   2 792.106 31.7929  10
  -1  12   2 836.462 40.3010  11
  -1  12   1 13126.2 369.813  11
   1 -12  -1 11875.8 363.591   7
  -1  12   0 2620.06 89.3369  11
  -1  12   0 2660.84 95.4288   1
   1  12   1 24211.0 786.496   9
   1 -12   1 24796.0 786.630   9
  -1  12  -1 26323.0 793.891   1
  -1  12  -1 24657.9 786.378  11
  -1  12  -2 24.9664 23.7127   1
   1  12   2 22.9999 12.5131   6
   1  12   2 45.9655 15.2171   9
   1 -12   2 10.9992 14.3355   9
   1 -12   3 694.702 34.9454   9
   1  12   3 662.991 26.6749   6
   1  12   3 681.486 35.1584   9
   1  12   4 573.572 23.4782   6
   1  12   5 16.5291 16.3172  30
   1  12   5 15.6569 11.1708   6
   1  12   5 15.2929 17.0490  15
   1  12   6 1112.31 42.1386  25
   1 -12   6 1041.43 41.3176  29
   1 -12   6 1164.65 42.2563  13
   1  12   6 1168.99 42.9830  26
   1  12   6 1158.29 44.8408  15
   1  12   6 1201.87 43.5983  28
   1 -12   6 1141.08 42.7550  21
   1  12   7 5595.09 185.630  13
   1 -12   7 5677.02 185.828  21
   1 -12   7 5739.36 185.360  13
   1  12   7 5512.08 184.483  24
   1  12   7 5651.78 185.479  25
   1  12   7 5780.72 186.085  26
   1 -12   7 5789.01 187.013  23
   1  12   7 5763.14 186.582  15
   1 -12   8 1842.85 62.0832  13
   1  12   8 1629.09 59.7689  24
   1 -12   8 1706.10 64.4375  23
   1  12   8 1747.06 62.5905  13
   1  12   8 1669.96 61.1139  25
   1 -12   8 1665.54 60.7261  21
   1 -12   9 4152.18 131.697  17
   1  12   9 3945.63 129.926  13
   1 -12   9 4035.38 131.533  23
   1 -12   9 4011.85 129.496  13
   1 -12  10 337.435 22.3491  13
   1 -12  10 319.990 20.4765  16
   1 -12  10 382.085 25.3974  17
   1  12  10 367.186 23.9157  13
   1 -12  10 411.940 27.4515  23
   1 -12  11 540.794 23.9152  17
   1 -12  11 622.805 25.3858  23
  -1 -13  11-4.14826 15.2160  17
  -1 -13  11 15.5353 17.8154  23
  -1 -13  11 30.0675 12.1997  13
  -1 -13  10 1870.43 65.3588  13
  -1  13  10 1770.95 66.0276  13
  -1  13  10 1906.44 65.9947  24
  -1 -13  10 2011.30 69.4302  23
  -1  13   9 1665.49 60.6416  24
  -1  13   9 1643.47 61.8085  25
  -1  13   8 2402.28 84.3945  24
  -1  13   8 2494.94 87.7041  30
  -1  13   8 2402.21 85.7394  26
  -1  13   8 2427.70 85.4430  25
  -1  13   8 2423.84 104.568  10
  -1  13   7 259.908 16.2171   6
  -1  13   7 243.242 25.9875  30
  -1  13   7 309.710 23.0143  26
  -1  13   7 269.694 17.1193  32
  -1 -13   7 273.644 34.8054  10
  -1  13   7 278.402 38.0355  10
  -1  13   7 289.931 21.9424  25
  -1 -13   7 246.132 22.9736  24
  -1 -13   6 4570.46 163.401  10
  -1  13   6 4675.51 151.636  30
  -1  13   6 4644.22 151.165  26
  -1 -13   6 4498.74 150.673  24
   1  13  -6 4583.46 165.360   2
  -1  13   6 4540.27 149.442  32
  -1  13   6 4577.10 151.117  28
  -1  13   6 4404.84 164.568  10
  -1  13   5 821.288 44.2767  10
  -1 -13   5 832.366 43.4514  10
  -1  13   5 766.640 38.8559   1
  -1 -13   4 1490.07 58.8561  10
  -1  13   4 1425.99 59.4484  10
  -1  13   4 1379.09 59.6637   1
  -1  13   3 97.5006 29.5554  11
  -1  13   3 101.956 24.1270   1
  -1  13   3 118.773 20.5800  10
  -1 -13   3 103.138 18.4925  10
  -1  13   2 4036.56 137.004  10
  -1  13   2 4314.92 145.024   1
  -1 -13   2 4086.89 136.539  10
  -1  13   1 2982.46 78.5433  10
   1 -13  -1 2570.35 78.1892   7
   1  13   0 7032.20 228.184   6
  -1  13   0 7352.25 237.466   1
  -1  13   0 7228.54 231.410  11
  -1  13  -1 1244.06 52.9753   1
  -1  13  -1 1139.49 40.2204  11
   1  13   2 6188.58 198.285   6
  -1  13  -2 6563.92 209.041   1
   1 -13   2 5943.11 201.644   9
   1  13   3 414.471 20.3068   6
   1  13   4 5479.96 176.897   6
   1  13   5 15.8753 13.0093  26
   1  13   5 51.2788 14.9291  28
   1  13   5 62.6987 11.8147   6
   1  13   5 33.3993 16.2929  27
   1  13   5 24.2918 18.2794  15
   1  13   5 23.8984 16.3947  30
   1  13   6 195.856 15.8016  25
   1 -13   6 210.229 16.6818  13
   1  13   6 199.490 22.3288  15
   1 -13   6 176.385 16.3109  29
   1  13   6 173.433 18.6064  28
   1  13   6 208.772 17.9066  26
   1  13   6 151.856 16.9428  13
   1 -13   7 3705.42 125.543  21
   1  13   7 3784.59 125.880  26
   1 -13   7 3867.82 125.022  13
   1 -13   7 3814.46 126.901  23
   1  13   7 3669.75 125.164  25
   1  13   7 3760.59 125.448  13
   1  13   8 8615.42 278.667  25
   1  13   8 8909.03 279.150  26
   1  13   8 8113.19 277.317  24
   1 -13   8 8897.51 278.537  13
   1 -13   8 8938.23 280.309  23
   1  13   8 8520.90 278.705  13
   1 -13   8 8550.53 278.511  21
   1 -13   9 117.942 25.4414  23
   1 -13   9 147.973 19.1107  13
   1  13   9 127.908 20.8914  13
   1 -13  10 1354.76 48.5500  23
   1 -13  10 1301.85 47.6872  17
   1 -13  10 1263.70 44.9911  16
   1 -13  10 1191.91 44.9112  13
   1 -13  11 75.3805 10.1559  13
   1 -13  11 117.163 15.6837  23
   1 -13  11 90.0375 14.2332  17
  -1 -14  12 157.162 9.90009  23
  -1 -14  11 42.6117 16.8815  23
  -1 -14  11 30.9858 14.5960  17
  -1 -14  10 1853.11 65.5340  13
  -1  14  10 1890.04 66.3079  24
  -1  14  10 1836.42 66.3380  13
  -1  14   9 178.535 21.7568  25
  -1  14   9 165.282 19.6825  24
  -1 -14   9 129.283 18.6828  13
  -1  14   8 41.1205 26.1210  30
  -1  14   8 58.0007 17.9037  24
  -1  14   8 55.2024 20.1282  25
  -1  14   8 45.2580 21.8602  26
  -1  14   7 2198.80 72.8869  26
  -1  14   7 2148.03 73.9504  30
  -1 -14   7 1888.95 86.0370  10
  -1  14   7 2122.00 72.1406  25
  -1  14   7 1790.18 86.9241  10
  -1  14   7 1882.20 68.4073   6
  -1  14   6-6.41591 16.6831  26
  -1  14   6 6.20979 27.2316  10
  -1 -14   6 18.6158 24.4471  10
   1  14  -6 6.78414 30.1753   2
  -1 -14   6 4.68003 16.7200  24
  -1 -14   5 3759.66 133.136  10
  -1  14   5 3700.15 133.993  10
  -1 -14   5 3820.07 123.463  24
  -1  14   5 3508.02 131.049   1
  -1  14   4 1570.83 64.3081  10
  -1  14   4 1665.06 66.6424   1
  -1 -14   4 1624.96 63.4606  10
  -1  14   3 4361.72 149.204  10
  -1  14   3 4629.25 155.627   1
  -1 -14   3 4451.46 148.670  10
  -1  14   2 9270.19 314.140  10
  -1 -14   2 9648.78 314.001  10
   1  14  -1 6260.93 206.412   6
  -1  14   1 7056.30 213.595  11
  -1  14   0 62.6156 14.9021  11
  -1  14   0 46.4414 26.1856   1
   1  14   0 21.3755 13.5370   6
  -1  14  -1 8876.91 294.428   1
  -1  14  -2 768.900 43.4027   1
   1  14   2 742.998 29.4197   6
   1  14   3 7951.65 255.151   6
   1  14   4 9.23368 12.9579   6
   1  14   5 916.173 37.4271  27
   1 -14   5 926.240 35.7876  29
   1  14   5 831.174 33.8577   6
   1  14   5 972.839 36.6551  28
   1  14   5 875.690 37.7504  15
   1  14   5 947.898 35.9849  26
   1  14   5 933.950 37.4412  30
   1  14   6 1297.63 44.5486   6
   1 -14   6 1184.36 46.2127  29
   1  14   6 1222.43 45.9625  13
   1  14   6 1234.41 45.9515  25
   1  14   6 1293.23 47.9984  28
   1  14   6 1310.32 47.4386  26
   1  14   7 1254.77 50.7632  13
   1 -14   7 1437.78 51.2399  21
   1  14   7 1373.99 51.6144  26
   1 -14   7 1404.97 50.6296  13
   1 -14   7 1388.04 53.5627  23
   1  14   7 1392.92 50.6492  25
   1  14   8 364.721 25.0112  13
   1  14   8 388.476 22.5314  25
   1 -14   8 354.812 29.0234  23
   1 -14   8 416.258 24.0739  13
   1  14   8 371.381 23.7568  26
   1 -14   8 391.703 22.3268  21
   1 -14   9 1955.31 66.8190  23
   1 -14   9 1803.74 63.4028  13
   1 -14  10-4.05476 20.3559  23
   1 -14  10 0.83315 14.0767  13
   1 -14  10 7.78724 19.9125  17
   1 -14  11 648.984 26.1044  23
   1 -14  11 574.423 25.0869  17
  -1 -15  11 444.270 23.2960  23
  -1 -15  11 439.151 21.8422  17
  -1 -15  10 26.4627 13.6473  13
  -1 -15  10 13.0465 22.6673  23
  -1  15   9 49.7101 19.6673  25
  -1  15   9 30.2685 16.9477  13
  -1 -15   9 21.3969 15.5349  13
  -1  15   9 41.3845 17.1763  24
  -1  15   8 2367.41 84.8319  25
  -1  15   8 2389.80 85.4726  26
  -1  15   8 2600.92 87.9540  30
  -1  15   8 2358.72 83.6078  24
  -1  15   7 800.146 34.9061  25
  -1  15   7 717.485 50.0395  10
  -1  15   7 818.527 36.0988  26
  -1  15   7 732.513 30.5215   6
  -1 -15   7 715.758 47.1016  10
  -1  15   7 762.585 38.5030  30
  -1 -15   6 348.366 32.6181  10
   1  15  -6 336.760 38.3316   2
  -1  15   6 312.170 33.1446  10
  -1  15   6 290.240 22.4890  26
  -1 -15   5 473.574 32.1699  10
  -1  15   5 416.373 32.3310  10
  -1  15   5 466.716 30.7039   1
  -1  15   4 1414.56 60.5893   1
  -1  15   4 1410.01 57.0046  10
  -1 -15   4 1378.90 56.0979  10
  -1  15   3 158.136 28.3374   1
  -1 -15   3 110.568 16.5134  10
  -1  15   3 140.997 17.3092  10
  -1  15   2-20.4711 23.4308  11
  -1  15   2 4.21261 10.1379  10
  -1  15   2 16.1098 26.0606   1
  -1  15   1 1420.24 55.2202  11
   1  15  -1 1359.03 48.2829   6
   1  15   0 15152.9 484.378   6
  -1  15   0 16012.2 495.582   1
  -1  15   0 14947.9 487.598  11
  -1  15  -1 1149.51 54.6489   1
  -1  15  -1 1087.46 38.5671   6
   1  15   2 11469.2 366.671   6
   1  15   3 203.025 16.8728   6
   1  15   4 9638.08 309.076   6
   1  15   5 39.5822 16.2562  30
   1  15   5 24.5141 14.3601  26
   1  15   5 18.0281 13.4271   6
   1 -15   5 13.0092 14.9771  29
   1  15   5 53.3648 16.3952  28
   1  15   5 26.5309 18.5137  27
   1  15   6 3149.64 102.389  30
   1  15   6 2737.82 99.1054  13
   1 -15   6 2993.69 100.241  29
   1  15   6 3074.83 101.577  28
   1  15   6 3138.67 101.234  26
   1  15   6 2926.23 98.6926   6
   1  15   6 3030.72 100.056  25
   1 -15   7 42.5834 22.9900  23
   1  15   7 18.5609 14.7404  25
   1 -15   7 23.3366 16.0146  13
   1  15   7 17.8110 17.1637  26
   1  15   7 46.8307 16.9139  13
   1 -15   7 42.8723 14.0773  29
   1 -15   7 36.6114 15.8940  21
   1 -15   8-0.74828 16.2932  13
   1 -15   8 9.25395 14.5121  21
   1  15   8-20.8161 17.3799  26
   1 -15   8 2.37195 23.5964  23
   1  15   8-13.7529 17.8263  13
   1  15   8-7.19938 14.6243  25
   1 -15   9 2129.25 75.0088  13
   1  15   9 2125.61 75.8134  13
   1 -15  10 239.638 21.9092  23
   1 -15  11 263.146 16.4955  23
   1 -15  11 264.153 16.0176  17
  -1 -16  11 961.524 36.3785  17
  -1 -16  11 999.032 37.0238  23
  -1 -16  10 316.396 25.8209  23
  -1  16   9 104.887 16.2246  13
  -1  16   9 175.931 20.6126  25
  -1 -16   9 135.684 27.0323  23
  -1  16   9 153.084 17.3654  24
  -1  16   8 275.970 20.8496  24
  -1  16   8 245.524 30.1957  30
  -1  16   8 243.717 23.7614  25
  -1  16   8 260.511 25.3976  26
  -1  16   7 5767.82 184.042  25
  -1  16   7 5297.68 181.078   6
  -1  16   7 5646.72 185.232  30
  -1  16   7 5809.01 184.468  26
   1  16  -6 7.64521 31.3664   2
  -1  16   6-14.9097 23.1598  10
  -1  16   6-2.71189 15.1702   6
  -1  16   5 1192.47 52.6375   1
  -1  16   5 1077.55 44.0655  28
  -1  16   5 1201.00 44.8404  30
  -1  16   5 1098.83 52.2148  10
  -1 -16   5 1152.07 51.5289  10
  -1  16   4 2425.75 90.5537   1
  -1  16   4 2336.31 78.9950  28
  -1  16   4 2128.03 83.7259  10
  -1  16   4 2359.91 79.5257  27
  -1  16   3 132.483 26.3098   1
  -1  16   3 62.5594 14.5563  10
  -1  16   2 11404.7 376.139   1
   1  16  -1 17.2930 14.6586   6
   1  16   0 1059.15 39.4037   6
  -1  16   0 1136.08 54.5804   1
  -1  16  -1 4733.13 160.072   1
   1  16   1 4438.05 146.464   6
  -1  16  -1 4523.38 145.660   6
  -1  16  -2 4740.19 155.199   6
   1  16   2 4928.04 156.403   6
   1  16   3 502.010 23.7151   6
   1  16   4 248.542 21.2551  27
   1  16   4 248.976 17.3098   6
   1 -16   4 193.879 18.5835  29
   1  16   4 209.168 18.1380  28
   1  16   5 139.693 15.8835   6
   1  16   5 149.138 17.0061  26
   1  16   5 137.714 18.0951  30
   1  16   5 121.754 20.3071  27
   1  16   5 136.307 18.4615  28
   1 -16   5 126.538 17.2859  29
   1  16   6 2317.63 77.2894  26
   1 -16   6 2151.37 76.3721  29
   1  16   6 2116.72 75.6823  25
   1  16   6 2280.27 78.9556  30
   1  16   6 2357.36 78.0924  28
   1  16   6 2144.01 74.8018   6
   1  16   7 3127.21 102.558  25
   1 -16   7 3084.65 102.986  21
   1  16   7 3204.37 103.767  26
   1 -16   7 3061.28 101.915  29
   1  16   7 3146.89 104.373  28
   1 -16   7 3201.68 104.616  23
   1  16   8 5.39892 15.9237  13
   1  16   8 13.3824 17.4525  26
   1  16   8 10.3380 14.6658  25
   1 -16   8 14.3219 22.8197  23
   1 -16   8 7.01474 14.2030  21
   1 -16   9 4506.24 136.110  23
   1  16   9 3790.57 133.396  13
   1 -16  10 504.829 26.3413  23
   1 -16  11 426.511 19.5257  17
   1 -16  11 458.567 19.7887  23
  -1 -17  11 123.430 14.4608  23
  -1 -17  11 115.677 13.6884  17
  -1 -17  10 37.8460 19.9095  23
  -1  17   9 206.909 17.7629  24
  -1  17   9 216.361 21.3575  25
  -1 -17   9 232.347 26.5756  23
  -1  17   8 372.486 26.9771  26
  -1  17   8 277.663 19.5499  13
  -1 -17   8 296.201 19.1100  29
  -1  17   8 325.693 21.7818  24
  -1  17   8 327.725 24.4254  25
  -1  17   8 362.834 31.8426  30
  -1 -17   7 17.9750 17.8786  29
  -1  17   7 10.4202 21.5723  26
  -1  17   7 22.4196 19.2170  25
  -1  17   7 26.2554 14.7351   6
   1  17  -6 8766.31 304.390   2
  -1  17   6 9074.85 283.747   6
  -1  17   5 723.831 32.4741  28
  -1  17   5 744.466 40.4390   1
  -1  17   5 690.624 32.1122  30
  -1  17   5 617.865 37.2132  10
  -1  17   4 33.8895 15.5573  10
  -1  17   4 9.07115 17.7572  27
  -1  17   4 21.5742 16.6819  30
  -1  17   4 16.0383 22.0048   1
  -1  17   4 24.0430 15.0469  28
  -1  17   3 8191.20 276.165   1
  -1  17   2 28.8387 27.4111   1
   1  17  -1 5250.38 170.088   6
   1  17   0 244.375 18.2955   6
  -1  17   0 305.291 35.3115   1
  -1  17  -1 2827.32 105.679   1
  -1  17  -1 2679.52 89.7128   6
   1  17   1 2755.49 90.7052   6
  -1  17  -2 12519.5 399.517   6
   1  17   3 1348.15 48.6028   6
   1  17   4 4377.88 141.996   6
   1  17   4 4318.51 142.378  30
   1 -17   4 4282.66 142.744  29
   1  17   4 4473.72 143.710  27
   1  17   4 4235.01 142.989  28
   1  17   5 190.268 20.4567  30
   1  17   5 190.981 17.3443   6
   1 -17   5 155.107 18.8160  29
   1  17   5 226.450 23.3005  27
   1  17   5 169.057 20.3278  28
   1 -17   6 2952.83 102.502  29
   1  17   6 3165.03 103.438  26
   1  17   6 3001.83 101.214   6
   1 -17   6 2997.72 102.882  23
   1  17   6 3043.86 102.031  25
   1  17   6 3074.37 104.052  28
   1  17   6 3077.15 104.574  30
   1 -17   7 41.2632 15.1073  29
   1  17   7 15.9396 20.7333  28
   1 -17   7 27.2750 16.0946  21
   1  17   7 23.5198 14.6763  25
   1  17   7 42.9208 18.0055  26
   1  17   7 14.1114 14.8975  13
   1 -17   7 56.4481 21.6392  23
   1 -17   8 1097.22 44.9397  23
   1  17   8 1084.79 40.6689  25
   1 -17   8 1065.25 40.4798  21
   1  17   8 1162.74 42.6598  26
   1 -17   9-5.16969 20.6840  23
   1 -17   9-11.7300 24.8254  17
   1 -17  10-0.30365 16.4571  23
   1 -17  11 671.313 25.3927  23
   1 -17  11 674.614 25.6005  17
  -1 -18  11 30.5688 12.3249  23
  -1 -18  11 19.6886 12.1420  17
  -1 -18  10 143.943 20.0381  23
  -1  18   9 527.912 27.4278  25
  -1  18   9 461.341 28.3085  26
  -1 -18   9 566.917 31.7990  23
  -1  18   9 478.963 23.1028  24
  -1 -18   8 638.441 28.8093  29
  -1  18   8 718.481 33.4217  25
  -1  18   8 667.561 30.0962  24
  -1  18   8 708.960 35.1765  26
  -1  18   7 111.593 20.1292  25
  -1  18   7 100.088 22.2746  26
  -1  18   7 86.3312 16.1398   6
  -1 -18   7 130.169 19.9437  29
  -1  18   6 527.128 31.9417  30
   1  18  -6 589.669 48.8363   2
  -1  18   6 563.288 27.4321   6
  -1  18   5 7728.07 275.684   1
  -1  18   5 8155.30 265.226  28
  -1  18   5 8343.45 265.141  30
  -1  18   4-7.19227 23.5739   1
  -1  18   4 7.79869 16.3369  28
  -1  18   4 4.58539 18.9168  27
  -1  18   4-4.31576 16.0428  30
  -1  18   3 4014.92 145.383   1
  -1  18   2 2219.84 89.7015   1
   1  18  -1 5.39094 15.3261   6
  -1  18   0 1333.99 48.2568   6
  -1  18   0 1477.06 66.3276   1
   1  18   0 1410.47 49.4994   6
  -1  18  -1 2350.54 77.6965   6
   1  18   1 2297.57 78.8059   6
  -1  18  -1 2367.98 94.7889   1
  -1  18  -2 32.4920 11.8805   6
   1  18   3 1558.21 55.4254   6
   1  18   4 2265.89 79.2103  30
   1 -18   4 2258.68 79.9496  29
   1  18   4 2441.39 79.3946   6
   1  18   4 2294.28 80.3868  28
   1  18   4 2355.81 81.3952  27
   1  18   5 9864.34 319.582   6
   1 -18   5 9815.45 320.598  29
   1  18   5 10177.9 320.952  30
   1  18   5 9917.77 321.477  27
   1  18   5 9935.17 321.228  28
   1  18   6 467.875 29.0847  30
   1  18   6 473.762 23.8315  25
   1  18   6 482.144 26.6722  26
   1  18   6 470.713 28.3682  28
   1  18   6 462.833 23.4776   6
   1 -18   6 473.373 26.9128  23
   1 -18   6 455.058 26.0918  29
   1  18   7 1882.55 65.6755  28
   1 -18   7 1761.91 64.5282  23
   1  18   7 1717.90 62.3348  25
   1  18   7 1826.03 64.0970  26
   1 -18   7 1715.54 62.8371  21
   1 -18   7 1717.03 62.5080  29
   1 -18   8 1707.51 62.7021  21
   1 -18   8 1829.53 65.9887  23
   1  18   8 1809.78 63.0992  25
   1  18   8 1909.54 64.9243  26
   1 -18   9 610.439 33.0178  17
   1 -18   9 590.930 30.2749  23
   1 -18  10 509.860 23.6731  16
   1 -18  10 525.094 24.9937  23
   1 -18  11 11.7850 8.26596  23
  -1 -19  11 1210.88 44.6904  17
  -1 -19  11 1386.94 44.7091  23
  -1 -19  10 48.8622 17.5316  23
  -1 -19   9 108.962 22.7646  23
  -1  19   9 105.637 18.5754  25
  -1  19   9 93.9691 20.9408  26
  -1 -19   8 585.996 28.0457  29
  -1  19   8 681.182 32.0320  25
  -1  19   8 614.885 28.1799  24
  -1  19   8 725.242 34.8042  26
  -1  19   7 345.518 24.5811  25
  -1  19   7 339.601 21.3898   6
  -1 -19   7 324.206 24.4144  29
  -1  19   7 339.038 27.1168  26
  -1  19   6 1840.78 64.8444   6
   1  19  -6 1731.52 87.0016   2
  -1  19   6 1823.10 67.6751  30
  -1  19   5 1395.08 53.9795  28
  -1  19   5 1347.22 63.3513   1
  -1  19   5 1452.17 52.6811   6
  -1  19   5 1424.30 53.6281  30
  -1  19   4 395.870 25.8014  27
  -1  19   4 404.634 23.7474  30
  -1  19   4 430.347 24.2611  28
  -1  19   3 627.684 28.8242  28
  -1  19   3 641.659 30.3355  27
  -1  19   3 676.851 43.1011   1
  -1  19   2 139.569 30.8420   1
   1  19  -1 4261.33 139.474   6
  -1  19   0 495.219 23.6407   6
  -1  19   0 534.123 43.4538   1
   1  19   0 529.900 25.3463   6
  -1  19  -1 16.5397 30.7297   1
  -1  19  -1 19.0090 13.4489   6
   1  19   1-0.60315 16.5328   6
  -1  19  -2 1214.44 43.2140   6
   1  19   3 173.851 18.7542   6
   1  19   4 2555.59 86.6957  30
   1  19   4 2626.16 86.5955   6
   1  19   4 2496.97 87.6582  28
   1  19   4 2466.82 88.6761  27
   1 -19   4 2554.94 87.5169  29
   1 -19   5 262.831 22.0193  29
   1  19   5 277.892 22.5006  30
   1  19   5 256.039 26.4351  27
   1  19   5 250.038 20.2709   6
   1  19   5 261.973 23.6412  28
   1  19   6 2220.66 79.0324  28
   1  19   6 2154.50 76.1560  25
   1 -19   6 2300.90 77.6130  29
   1  19   6 2272.50 78.1301  26
   1 -19   6 2192.21 77.1307  23
   1  19   6 2159.58 75.8214   6
   1  19   7 2031.25 72.3646  25
   1 -19   7 2000.91 72.7640  29
   1 -19   7 2148.28 74.2269  23
   1  19   7 2163.25 74.3972  26
   1 -19   7 2053.66 73.1375  21
   1  19   7 2204.99 75.7366  28
   1  19   8 85.1621 17.8770  26
   1 -19   8 99.2009 13.4831  21
   1  19   8 97.1005 13.6490  25
   1 -19   8 116.133 21.3071  23
   1 -19   9 46.6654 22.0201  17
   1 -19   9 68.1553 18.8013  23
   1 -19  10 294.718 19.9282  17
   1 -19  10 275.216 17.5835  23
  -1 -20  11-2.99678 8.58843  23
  -1 -20  10-9.59044 15.6605  23
  -1  20   9-16.6172 15.8949  25
  -1  20   9 10.4064 19.0678  26
  -1 -20   9 5.52830 20.6046  23
  -1  20   8 529.255 30.3780  26
  -1  20   8 453.788 22.8848  24
  -1  20   8 554.759 28.3066  25
  -1 -20   8 457.725 24.0511  29
  -1  20   7 138.848 18.2098   6
  -1  20   7 130.961 23.9044  26
  -1 -20   7 124.247 20.7421  29
  -1  20   7 90.4783 20.6548  25
  -1  20   6 182.859 24.6816  30
  -1  20   6 172.768 20.6923   6
   1  20  -6 158.671 40.3176   2
  -1  20   5 245.866 23.9403  28
  -1  20   5 274.045 22.4901   6
  -1  20   5 230.907 23.9248  30
  -1  20   5 268.776 29.5831   1
  -1  20   4 1358.56 51.7373  27
  -1  20   4 1371.67 64.6750   1
  -1  20   4 1283.49 50.0155  30
  -1  20   4 1350.19 50.9023  28
  -1  20   3 1018.31 39.9131  30
  -1  20   3 1021.97 55.6561   1
  -1  20   3 1073.29 41.8336  27
  -1  20   3 1019.16 40.5486  28
  -1  20   2 6749.54 233.826   1
  -1  20   1 598.023 27.0864   6
   1  20  -1 616.162 27.8289   6
  -1  20   0 162.758 35.2060   1
  -1  20   0 176.970 16.8431   6
   1  20   0 189.374 18.7703   6
   1  20   1 5157.56 168.521   6
  -1  20  -1 5172.60 167.678   6
  -1  20  -2 1408.69 49.2914   6
   1  20   2 1383.30 52.0788  20
   1 -20   2 1368.18 51.0261  29
   1  20   2 1446.34 52.4489  27
   1  20   3 2239.90 77.3308   6
   1  20   3 2238.11 78.7386  27
   1 -20   4 333.230 23.5165  29
   1  20   4 317.940 21.3531  30
   1  20   4 386.678 24.5395  28
   1  20   4 311.767 22.8477   6
   1  20   5 509.414 32.4418  27
   1 -20   5 508.441 28.1491  29
   1 -20   5 497.232 25.2123  23
   1  20   5 458.790 29.2507  28
   1  20   5 483.457 27.6002  30
   1  20   5 546.598 27.4057   6
   1 -20   6 463.014 27.9785  29
   1  20   6 567.237 28.9592  26
   1 -20   6 520.594 27.5207  23
   1  20   6 529.674 25.1735  25
   1  20   6 504.166 25.9645   6
   1  20   6 504.765 31.0974  28
   1 -20   7-3.99064 15.4132  21
   1 -20   7 7.01635 19.4883  23
   1  20   7 21.5331 18.3166  26
   1  20   7-3.76692 22.7133  28
   1  20   7 17.2031 14.0302  25
   1 -20   7 15.0550 16.8976  29
   1  20   8 392.338 19.6977  25
   1 -20   8 381.521 19.6600  21
   1 -20   8 397.279 25.4004  23
   1  20   8 448.265 24.0514  26
   1 -20   9 7.45406 17.1028  23
   1 -20   9 0.37710 21.1373  17
   1 -20  10 961.279 35.1344  17
   1 -20  10 934.432 33.6206  23
  -1 -21  10 985.899 37.3104  23
  -1 -21  10 1000.10 38.4814  17
  -1  21   9 417.174 23.6814  25
  -1  21   9 450.167 25.7057  26
  -1 -21   9 414.434 25.6697  23
  -1  21   8 84.1936 19.1246  25
  -1  21   8 34.5478 21.6047  26
  -1 -21   8 64.1625 14.9583  29
  -1 -21   7 2420.86 82.6798  29
  -1  21   7 2434.03 85.4598  30
  -1  21   7 2325.98 84.5748  26
  -1  21   7 2314.30 81.1086   6
  -1  21   7 2310.74 83.1112  25
  -1  21   6 6679.13 214.137  30
  -1  21   6 6232.86 214.123  28
   1  21  -6 6142.71 235.266   2
  -1  21   6 6653.49 212.323   6
  -1  21   5 1662.07 61.5926  30
  -1  21   5 1668.34 60.6333   6
  -1  21   5 1632.02 62.3821  28
  -1  21   4 1330.91 51.5564  27
  -1  21   4 1322.05 50.7158  28
  -1  21   4 1294.42 49.4097  30
  -1  21   4 1326.78 49.8760   6
  -1  21   4 1159.32 63.2265   1
  -1  21   3 52.4277 29.7035   1
  -1  21   3 60.2380 15.3526  30
  -1  21   3 57.7986 19.8542  27
  -1  21   3 59.1890 17.4503  28
  -1  21   2 1543.60 55.8034   6
  -1  21   2 1578.74 56.6302  27
  -1  21   2 1537.29 72.3459   1
  -1  21   1 817.927 32.3331   6
   1  21  -1 727.206 32.7146   6
  -1  21   0 2974.86 118.168   1
  -1  21   0 2988.09 100.122   6
   1  21   0 3034.53 100.921   6
  -1  21  -1 1141.21 41.9413   6
   1  21   1 1117.50 43.7708   6
   1 -21   1 1115.60 43.1200  29
   1  21   1 1179.88 44.3407  20
   1  21   2 4141.84 139.334  20
   1 -21   2 4126.98 138.802  29
   1  21   2 4237.61 139.672  27
  -1  21  -2 4278.31 137.452   6
   1  21   3 1741.84 61.3067   6
   1  21   3 1656.03 59.1047  30
   1  21   3 1699.04 62.9231  27
   1  21   4 7360.72 245.106  30
   1 -21   4 7858.84 246.435  29
   1  21   4 7658.36 245.559   6
   1  21   4 7433.37 246.545  28
   1  21   5 649.483 31.6009  30
   1  21   5 619.867 35.9842  27
   1  21   5 629.353 30.8881   6
   1  21   5 618.638 33.3990  28
   1 -21   5 630.093 32.1157  29
   1 -21   6 875.071 38.2802  29
   1 -21   6 892.108 36.6915  23
   1  21   6 943.920 41.1387  28
   1  21   6 846.518 35.2310  25
   1  21   6 897.529 38.6646  26
   1  21   6 834.907 36.1375   6
   1 -21   7 1569.20 57.2519  29
   1  21   7 1639.31 58.3851  26
   1 -21   7 1529.64 56.6866  21
   1  21   7 1497.42 55.4748  25
   1  21   7 1588.93 60.1148  28
   1 -21   7 1609.07 57.4255  23
   1 -21   8 119.034 24.0132  17
   1  21   8 121.236 17.8031  26
   1 -21   8 72.1407 18.6366  23
   1 -21   9 264.767 22.8355  17
   1 -21   9 233.743 18.8313  23
   1 -21  10 138.444 13.1896  16
   1 -21  10 158.553 15.3151  17
   1 -21  10 147.187 12.7439  23
  -1 -22  10 20.2289 13.1303  23
  -1 -22  10 46.7980 15.2342  17
  -1  22   9 678.087 29.1941  25
  -1 -22   9 672.574 30.5320  23
  -1  22   9 669.975 31.3227  26
  -1  22   8 49.5574 18.2734  25
  -1  22   8 31.5852 21.6287  26
  -1 -22   8 26.4726 15.2788  29
  -1 -22   8 56.3344 20.8255  23
  -1  22   7 331.072 24.4927  25
  -1  22   7 287.035 21.7946   6
  -1 -22   7 296.646 24.1837  29
  -1  22   7 311.217 29.9275  30
  -1  22   7 308.434 27.6301  26
  -1  22   6 1017.22 46.7572  30
  -1  22   6 1076.77 48.1108  28
   1  22  -6 1136.59 69.6890   2
  -1  22   6 1157.71 44.4549   6
  -1  22   5 7595.71 246.129   6
  -1  22   5 7646.48 247.692  28
  -1  22   5 7473.54 246.629  30
  -1  22   4 91.7168 21.2524  28
  -1  22   4 70.4791 21.1295   6
  -1  22   4 46.4586 27.8363   1
  -1  22   4 65.8111 18.2325  30
  -1  22   4 83.4995 23.9617  27
  -1  22   3 4460.69 145.784  28
  -1  22   3 4301.55 144.591  30
  -1  22   3 4325.61 162.451   1
  -1  22   3 4449.52 146.041  27
  -1  22   2 653.732 47.1453   1
  -1  22   2 635.882 30.4557   6
  -1  22   2 681.602 31.6374  27
   1  22  -1 573.723 26.8768  20
   1 -22  -1 519.761 24.8725  29
   1  22  -1 571.180 27.8196   6
  -1  22   1 565.734 27.1060   6
  -1  22   1 574.962 27.1871  27
  -1  22   0 1021.93 60.2584   1
   1  22   0 1036.97 41.5286   6
   1 -22   0 1051.48 40.2843  29
   1  22   0 1057.12 41.2830  20
  -1  22   0 1052.04 40.2001   6
   1  22   1 384.979 25.5087  20
  -1  22  -1 413.660 22.1757   6
   1 -22   1 435.033 24.2419  29
   1  22   1 413.328 25.2625   6
   1  22   2 225.651 23.5911  20
   1  22   2 220.977 23.6787  27
  -1  22  -2 232.281 17.6242   6
   1 -22   2 212.292 19.9134  29
   1  22   3 4666.50 154.058  30
   1  22   3 4826.11 155.653   6
   1  22   3 4655.85 156.879  27
   1  22   4 233.033 23.7259  28
   1  22   4 219.042 23.0766   6
   1  22   4 216.385 20.1109  30
   1 -22   4 210.294 22.7787  29
   1  22   5 3415.16 117.959  27
   1  22   5 3389.71 115.304  30
   1  22   5 3339.20 116.668  28
   1  22   5 3481.35 114.969   6
   1 -22   5 3407.15 115.855  29
   1  22   6 563.797 30.0377  26
   1  22   6 563.428 27.6962   6
   1 -22   6 505.328 27.0704  23
   1  22   6 520.159 25.5158  25
   1  22   6 560.522 32.8814  28
   1 -22   6 545.670 29.7487  29
   1  22   7 1081.06 41.7166  25
   1  22   7 1147.97 45.1186  26
   1  22   7 1200.35 47.8104  28
   1 -22   7 1111.82 43.9523  29
   1 -22   7 1196.25 43.9358  23
   1 -22   7 1089.32 42.9524  21
   1 -22   8 1930.43 68.0738  23
   1 -22   8 2006.80 70.5606  17
   1  22   8 1941.53 68.3918  26
   1 -22   9-14.8137 18.4021  17
   1 -22   9 23.2514 14.0318  23
   1 -22  10 14.8291 11.8045  17
   1 -22  10-15.7512 10.6059  16
   1 -22  10-2.34603 8.76450  23
  -1 -23  10 1764.41 57.3598  17
  -1 -23  10 1595.18 55.9233  23
  -1  23   9 569.111 25.5440  25
  -1 -23   9 555.997 26.5277  23
  -1 -23   8 651.858 29.7606  29
  -1  23   8 757.328 31.9943  25
  -1 -23   8 684.301 32.4702  23
  -1  23   8 711.192 34.4394  26
  -1 -23   7 2327.52 82.4124  29
  -1  23   7 2547.87 85.1494  30
  -1  23   7 2320.54 84.3387  26
  -1  23   7 2273.36 81.0880   6
  -1  23   7 2346.64 82.5546  25
  -1  23   6 51.1433 20.4922   6
   1  23  -6 71.7992 38.2576   2
  -1  23   6 45.7953 26.7935  28
  -1  23   6 68.3538 23.4627  30
  -1  23   5 6725.50 223.144  28
  -1  23   5 6692.33 222.023  30
   1  23  -5 7167.73 249.939   2
  -1  23   5 6845.85 221.593   6
  -1  23   4 173.320 26.3132  27
  -1  23   4 173.898 23.7102  28
  -1  23   4 217.941 21.2061  30
  -1  23   4 186.201 23.4409   6
  -1  23   3 1653.57 61.3257  27
  -1  23   3 1455.50 76.2311   1
  -1  23   3 1689.31 60.8312  28
  -1  23   3 1631.26 58.6930  30
  -1  23   2 13.1342 18.5015   6
  -1  23   2-3.82541 13.8480  30
  -1  23   2 23.4731 30.3391   1
  -1  23   2 27.8038 19.4656  27
   1  23  -1 37.0610 17.1233  20
  -1  23   1 36.9855 18.3383   6
   1 -23  -1 69.0706 14.3176  29
   1  23   0 12889.7 419.430  20
  -1  23   0 13201.7 419.046   6
   1  23   0 13205.8 419.645   6
  -1  23   0 12741.1 418.574  27
   1 -23   0 13413.5 419.439  29
   1  23   1 777.735 34.8309  20
  -1  23  -1 784.310 31.9943   6
   1 -23   1 690.955 33.1300  29
   1  23   1 738.829 34.2115   6
   1  23   2 7813.61 253.678  27
   1 -23   2 7935.40 253.283  29
  -1  23  -2 7686.88 251.452   6
   1  23   3 3101.35 102.149   6
   1  23   3 2815.96 99.4867  30
   1 -23   3 3102.39 102.464  29
   1  23   3 3028.58 103.598  27
   1  23   4 267.137 20.8971  30
   1  23   4 303.219 25.0444   6
   1 -23   4 291.560 25.3298  29
   1  23   5 154.360 29.5290  27
   1  23   5 189.385 22.2565   6
   1 -23   5 167.557 23.7284  29
   1  23   5 198.876 25.6091  28
   1  23   6 535.058 24.8566  25
   1  23   6 604.490 29.8441  26
   1 -23   6 545.484 30.1198  29
   1  23   6 551.851 32.2766  28
   1  23   6 457.466 27.2484   6
   1 -23   6 494.417 25.5996  23
   1 -23   7 83.9049 17.9328  29
   1  23   7 53.6124 11.8110  25
   1 -23   7 13.0394 16.1487  23
   1  23   7 47.9669 18.6193  26
   1  23   7 66.8748 23.0578  28
   1 -23   7 22.8470 14.6210  21
   1 -23   8 1340.73 49.6166  23
   1 -23   8 1412.69 52.5484  17
   1  23   8 1398.20 50.4599  26
   1 -23   9 36.1258 16.8847  17
   1 -23   9 39.8439 12.6397  23
   1 -23  10 1031.43 39.7635  16
   1 -23  10 1309.86 40.4477  17
  -1 -24  10 965.551 31.4469  17
  -1 -24  10 755.234 29.0931  23
  -1  24   9 2219.65 75.1226  25
  -1 -24   9 2236.07 75.0041  23
  -1  24   8 5.79885 16.2367  25
  -1 -24   8-0.34589 17.3775  23
  -1 -24   8 2.37276 14.3909  29
  -1  24   8 38.8539 20.8003  26
  -1  24   7 11.7438 22.9175  26
  -1  24   7 8.19528 17.2333   6
  -1  24   7 1.06974 24.2075  30
  -1  24   7-11.3363 18.3871  25
  -1 -24   7 16.4324 20.0546  29
  -1  24   6 239.859 23.8595   6
  -1  24   6 186.040 28.4885  28
  -1 -24   6 202.608 25.2970  29
  -1  24   6 216.232 25.9401  30
  -1  24   5 34.8902 25.0261  28
   1  24  -5 40.4742 43.2525   2
  -1  24   5 58.7216 22.3404   6
  -1  24   5 16.0911 20.8942  30
  -1  24   4 47.9781 23.5350  28
  -1  24   4 67.5305 26.2288  27
  -1  24   4 85.5253 19.1407  30
  -1  24   3 305.659 24.7026  28
  -1  24   3 277.882 20.6203  30
  -1  24   3 321.201 26.8226  27
  -1  24   2 126.440 15.2773  30
  -1  24   2 126.381 21.4842  27
  -1  24   2 157.052 21.8124   6
  -1  24   2 122.297 34.5518   1
   1  24  -1 3546.90 121.614  20
  -1  24   1 3714.60 122.199   6
   1 -24  -1 3715.13 121.296  29
  -1  24   1 3672.30 122.184  27
  -1  24   0 139.386 17.3100  27
   1 -24   0 131.948 17.7047  29
  -1  24   0 132.487 19.8416   6
   1  24   0 104.010 21.1110   6
   1  24   0 105.781 20.3249  20
   1  24   1 8401.82 274.785  20
   1  24   1 8304.17 274.615   6
   1 -24   1 8588.15 274.616  29
  -1  24  -1 8517.29 273.659   6
   1  24   1 8569.69 274.931  27
   1 -24   2 899.322 40.3890  29
  -1  24  -2 1017.87 37.8050   6
   1  24   2 907.948 42.4384  27
   1  24   3 10652.7 347.820  27
   1  24   3 11128.4 347.067   6
   1 -24   3 10443.1 347.002  29
   1  24   4 2169.17 75.0135  30
   1  24   4 2119.84 76.8340   6
   1  24   5 165.867 22.5598   6
   1  24   5 185.886 26.1915  28
   1 -24   5 153.737 23.4574  29
   1  24   6 856.817 34.9617  25
   1  24   6 970.347 42.5640  28
   1  24   6 942.622 39.6798  26
   1 -24   6 878.508 39.3429  29
   1 -24   7 1142.60 44.2961  21
   1  24   7 1235.53 46.8012  26
   1 -24   7 1240.91 46.2453  29
   1 -24   7 1140.49 44.1640  23
   1 -24   8 703.231 31.7317  17
   1  24   8 659.183 28.7027  26
   1 -24   8 632.835 27.4486  23
   1 -24   9 1772.27 54.7273  17
   1 -24   9 1427.83 52.0401  23
   1 -24  10 256.428 13.3081  16
   1 -24  10 328.122 13.9307  17
  -1 -25  10 249.172 13.7709  17
  -1 -25   9 755.960 29.1985  23
  -1  25   8 402.220 25.7294  26
  -1 -25   8 394.712 22.0928  23
  -1  25   8 417.631 22.2191  25
  -1 -25   7 1070.39 43.9269  29
  -1  25   7 1182.87 47.1084  30
  -1  25   7 1132.47 46.3179  26
  -1 -25   7 1054.74 42.0851  23
  -1  25   7 1030.70 42.4316   6
  -1  25   7 1066.98 43.4969  25
  -1 -25   6 402.521 28.7522  29
   1  25  -6 371.072 48.2491   2
  -1  25   6 446.459 29.1800  30
  -1  25   6 349.044 32.2449  28
  -1  25   6 379.300 26.9081   6
   1  25  -5 218.092 47.4574   2
  -1  25   5 191.360 27.5570  28
  -1  25   5 171.538 23.1173  30
  -1  25   5 157.118 24.4045   6
  -1  25   4 47.1585 19.3763  30
  -1  25   4 90.9466 24.6340  28
  -1  25   3 886.249 41.8910  27
  -1  25   3 938.399 41.1419  28
  -1  25   3 958.166 41.3759   6
  -1  25   3 891.908 37.1231  30
  -1  25   2 20.7653 21.2945  27
  -1  25   2 23.5172 21.2327   6
   1 -25  -1 2087.13 72.6651  29
  -1  25   1 2162.20 74.1079  27
  -1  25   1 2173.18 74.3767   6
  -1  25   1 2031.67 72.3618  32
   1 -25   0 3017.98 101.409  29
  -1  25   0 2953.29 100.783  27
  -1  25   0 3001.45 101.500   6
   1  25   0 3030.23 102.623   6
   1  25   1 35.9692 22.4106   6
  -1  25  -1 51.0038 18.8091   6
   1 -25   1 66.1039 19.2190  29
   1  25   1 49.1173 22.8674  27
   1  25   2 3423.79 116.433  27
   1 -25   2 3533.70 115.746  29
  -1  25  -2 3295.12 113.276   6
   1  25   3 3957.26 139.348  27
   1  25   3 4218.63 138.429   6
   1 -25   3 4169.44 138.764  29
   1  25   4 134.606 24.5871   6
   1  25   4 120.692 29.5766  27
   1  25   5 1082.55 46.8045  28
   1 -25   5 1009.08 44.2805  29
   1  25   5 1009.28 43.5666   6
   1  25   6 666.237 36.1662  28
   1  25   6 706.781 33.3660  26
   1  25   6 631.906 27.7320  25
   1 -25   6 710.961 33.5181  29
   1 -25   7 1948.99 68.0432  17
   1  25   7 1970.19 69.7763  28
   1 -25   7 1855.23 67.0429  29
   1  25   7 1965.97 67.7372  26
   1 -25   7 1823.91 65.4167  21
   1  25   8 43.9249 14.0900  26
   1 -25   8 74.4606 17.8272  17
   1 -25   9 56.5146 13.6815  17
  -1 -26  10 34.6645 7.84598  17
  -1 -26   9 223.168 16.9492  17
  -1 -26   9 154.153 11.9458  23
  -1  26   8 195.204 21.1193  26
  -1 -26   8 180.752 16.5648  29
  -1 -26   8 213.730 16.2033  23
  -1  26   8 225.435 17.3207  25
  -1 -26   7 37.6653 19.9763  29
  -1  26   7 34.1582 22.3564  30
  -1 -26   7 2.90842 15.9998  23
  -1  26   7 3.57901 17.1071   6
  -1  26   7 30.4997 17.1100  25
  -1  26   7 44.3523 22.2864  26
  -1  26   6 9.39660 20.8427   6
  -1 -26   6-4.09368 23.3093  29
  -1  26   6 11.8176 26.7956  28
  -1  26   6 2.04777 21.9927  30
   1  26  -6 21.0039 38.2734   2
   1  26  -5 223.863 45.0986   2
  -1  26   5 193.771 25.8248   6
  -1  26   5 184.960 28.4640  28
  -1  26   5 211.172 23.3716  30
  -1  26   4 1546.51 58.0962  30
  -1  26   4 1607.61 61.3545  28
  -1  26   3 494.038 30.7132  28
  -1  26   3 469.679 25.1352  30
  -1  26   3 470.516 31.9098  27
  -1  26   3 458.367 30.5591   6
  -1  26   2 650.567 33.8182   6
  -1  26   2 625.063 32.8280  28
  -1  26   2 632.878 33.6498  27
   1 -26  -1 1520.19 55.9241  29
  -1  26   1 1546.26 57.5284  27
  -1  26   1 1629.94 58.6852   6
  -1  26   0 3230.31 112.595  27
   1  26   0 3385.72 114.509  27
  -1  26   0 3447.42 113.669   6
   1 -26   0 3344.66 113.377  29
   1  26   0 3503.91 114.689   6
   1  26   1 1214.81 51.0542   6
   1 -26   1 1313.71 49.9059  29
   1  26   1 1299.58 51.9623  27
  -1  26  -1 1265.77 48.7985   6
   1  26   2 139.874 27.2118  27
   1 -26   2 126.177 23.1505  29
   1  26   2 90.4982 25.2988   6
   1  26   3 3157.02 108.799  28
   1  26   3 3118.86 109.723  27
   1 -26   3 3119.30 108.064  29
   1  26   4 65.4645 29.8948  27
   1  26   4 56.8965 24.1139   6
   1  26   5 1453.12 55.5672   6
   1 -26   5 1437.71 56.2607  29
   1  26   5 1410.48 57.7287  28
   1  26   6 10.2097 10.7653  25
   1 -26   6 7.97546 20.0286  29
   1  26   6 17.5072 19.2297  26
   1  26   6 31.6079 24.0807  28
   1 -26   7 902.271 38.1308  29
   1  26   7 968.465 38.5167  26
   1  26   7 984.720 41.3996  28
   1 -26   7 932.694 38.9440  17
   1  26   8 178.297 15.2576  26
   1 -26   8 180.050 18.1065  17
   1 -26   9 1016.92 36.5968  17
  -1 -27   9 29.9261 12.7198  17
  -1  27   8 1835.66 64.4314  25
  -1  27   8 1930.08 66.3942  26
  -1  27   7 78.1050 17.4065   6
  -1  27   7 89.3827 21.6865  26
  -1  27   7 67.1238 16.7316  25
  -1 -27   7 47.5532 19.3534  29
  -1  27   6 17.7334 20.7210   6
  -1 -27   6 22.0316 23.3683  29
  -1  27   6 27.1595 27.3395  28
  -1  27   6 20.5137 20.9476  30
  -1  27   5 1300.99 49.7524  30
  -1  27   5 1225.60 51.1049   6
  -1  27   5 1268.48 53.6789  28
   1  27  -5 1205.58 76.4158   2
  -1  27   4-0.44664 18.3483  30
  -1  27   4-15.1318 25.2998  28
  -1  27   3 824.226 39.9511  28
  -1  27   3 829.278 41.1658  27
  -1  27   3 839.619 40.8726   6
  -1  27   3 831.426 34.4041  30
  -1  27   2 4401.20 150.393   6
  -1  27   2 4586.21 150.421  27
  -1  27   2 4533.39 150.584  28
  -1  27   1 148.458 22.0013  27
  -1  27   1 173.042 23.3863   6
   1 -27  -1 150.286 17.8206  29
   1  27   0 2568.73 90.1244  27
  -1  27   0 2572.99 88.5221  27
  -1  27   0 2616.67 89.7859   6
   1 -27   0 2590.66 89.1969  29
  -1 -27  -1 38.8510 16.2577  29
   1  27   1 41.9157 24.3188   6
   1 -27   1 38.3381 20.5604  29
   1  27   1 36.1267 24.8482  27
  -1  27  -1 55.8756 19.7005   6
   1  27   2 3859.36 126.777   6
   1 -27   2 3650.74 125.973  29
   1  27   2 3651.81 126.736  27
   1  27   3 443.753 31.8662  28
   1 -27   3 457.339 31.2573  29
   1  27   3 494.219 35.9031  27
   1  27   4 1768.43 69.3896  27
   1  27   4 1757.86 66.4160   6
   1  27   5 214.736 23.9115  26
   1 -27   5 206.237 25.5304  29
   1 -27   6 1886.00 69.8095  29
   1  27   6 1957.07 69.7718  26
   1  27   6 1991.77 71.8325  28
   1  27   7 1276.86 46.7882  26
   1 -27   7 1252.11 46.5692  17
   1 -27   7 1192.67 46.3074  29
   1 -27   8 2944.60 97.5485  17
   1 -27   9 3.17599 9.48443  17
   1 -27   9 11.1996 10.6296  16
  -1 -28   9 954.748 34.1711  17
  -1  28   8 443.195 23.6383  26
  -1  28   7 119.055 17.4334   6
  -1  28   7 121.867 17.0695  25
  -1 -28   7 120.651 19.3725  29
  -1  28   7 142.797 21.6014  26
  -1  28   6 5.96869 20.3754   6
  -1  28   6 18.3257 20.1288  30
  -1  28   6 30.7719 27.1131  28
  -1 -28   6 3.88974 22.6228  29
  -1  28   5 1703.09 64.1957   6
  -1  28   5 1701.42 62.7004  30
  -1  28   5 1736.81 66.5014  28
   1  28  -5 1653.45 90.7604   2
  -1  28   4 2841.41 98.5490  30
  -1  28   4 3006.38 102.320  28
  -1  28   3 390.052 21.5671  30
  -1  28   3 352.440 30.6179   6
  -1  28   3 367.117 30.1582  27
  -1  28   3 367.545 29.3965  28
  -1  28   2 1742.84 64.4782  27
  -1  28   2 1727.53 64.4438  28
   1  28  -2 1671.12 62.0380  27
  -1  28   2 1752.09 64.9899   6
  -1  28   1 35.9729 21.1733  27
  -1  28   1 31.9080 23.1479   6
   1  28  -1 66.0046 21.7301  27
   1 -28  -1 58.2481 17.0985  29
   1  28   0 1131.66 46.8030  27
   1 -28   0 1143.52 44.4627  29
  -1  28   0 1106.24 45.6896   6
  -1  28   0 1049.53 43.2619  27
  -1  28  -1 35.0681 19.6748   6
   1  28   1 65.0996 25.9730  27
  -1 -28  -1 39.4768 16.5865  29
   1  28   1 33.6981 25.8228   6
   1 -28   1 72.4574 21.4833  29
   1  28   2 1111.80 49.6643  27
   1 -28   2 1089.15 47.0377  29
   1  28   2 1114.69 49.0340   6
   1  28   3 1656.26 65.0654  27
   1 -28   3 1647.24 62.9028  29
   1  28   3 1583.51 63.3023  28
   1  28   4 66.5899 30.5031  27
   1  28   4 64.1022 24.0376   6
   1  28   5 1505.69 57.8324  26
   1 -28   5 1515.67 58.2242  29
   1 -28   6 337.197 24.4440  29
   1  28   6 336.228 23.5979  26
   1  28   6 312.339 27.8166  28
   1 -28   6 306.503 21.1974  17
   1 -28   7 2057.38 71.3459  29
   1 -28   7 2074.23 70.6622  17
   1  28   7 2063.29 71.2454  26
   1 -28   8 183.168 14.6967  17
   1 -28   9 44.0096 9.08934  16
  -1 -29   9 18.8406 8.24718  17
  -1  29   8 469.211 22.7146  26
  -1 -29   8 419.920 21.5654  17
  -1  29   7 66.4322 14.7293  25
  -1 -29   7 63.0034 17.7259  29
  -1  29   7 67.6199 19.9651  26
  -1  29   6 8075.66 259.157   6
  -1 -29   6 8082.62 259.617  29
  -1  29   6 7814.57 258.791  30
  -1  29   6 7957.14 260.638  28
  -1  29   5 2429.01 83.4202  30
   1  29  -5 2367.17 111.275   2
  -1  29   5 2416.28 86.8630  28
  -1  29   5 2373.43 85.4269   6
  -1  29   4 1272.31 52.9160  28
  -1  29   4 1251.35 47.2642  30
  -1 -29   4 1211.45 52.7878  29
   1  29  -4 1251.89 79.1511   2
  -1  29   3 52.9152 24.3234  28
  -1  29   3 87.6742 26.5097   6
   1  29  -2 147.556 20.4023  27
  -1  29   2 177.396 24.9589  27
  -1  29   2 157.463 26.5395   6
  -1  29   2 135.606 24.0761  28
  -1  29   1 6128.88 200.127  27
   1  29  -1 6053.23 200.001  27
  -1  29   1 6201.95 200.881   6
   1 -29  -1 6056.54 199.107  29
  -1  29   0 1753.91 61.5850   6
   1  29   0 1580.09 61.8689  27
   1 -29   0 1605.61 59.7849  29
  -1  29   0 1583.63 59.0042  27
  -1 -29   0 1609.84 59.9260  29
   1 -29   1 168.757 23.7108  29
   1  29   1 216.998 28.0411  27
  -1  29  -1 171.637 22.4448   6
   1  29   2 1613.68 64.2882   6
   1 -29   2 1689.57 62.8536  29
   1  29   2 1646.99 64.5520  27
   1  29   3 556.516 34.9833  28
   1  29   3 545.813 37.8619  27
   1 -29   3 544.286 34.0208  29
   1  29   4 798.819 43.2904  27
   1 -29   5 325.678 26.9397  29
   1  29   5 320.150 25.5376  26
   1 -29   6 33.0991 19.2209  29
   1 -29   6 19.2512 15.0050  17
   1  29   6 14.7920 17.8719  26
   1  29   6 16.3210 22.5457  28
   1 -29   7 364.455 20.9817  29
   1  29   7 343.910 19.9553  26
   1 -29   7 358.333 19.4606  17
   1 -29   8 91.3090 11.3550  17
   1 -29   9 2.99287 6.45003  16
  -1  30   8 308.013 17.4158  26
  -1 -30   8 245.531 15.3017  17
  -1 -30   7 317.727 21.1053  29
  -1  30   7 326.834 22.5623  26
  -1  30   7 308.655 18.1624  25
  -1 -30   6 33.5134 21.0657  29
  -1  30   6 18.1715 24.1118  28
  -1  30   6 32.2030 18.7522   6
  -1  30   5 181.396 19.6174  30
  -1  30   5 185.399 23.9536   6
  -1  30   5 212.809 27.5139  28
  -1  30   4 1235.85 47.6869  30
  -1 -30   4 1340.51 54.7967  29
   1  30  -4 1352.86 79.4037   2
  -1  30   4 1367.92 54.2469  28
  -1  30   3 506.443 32.6168   6
  -1  30   3 487.807 32.1246  28
  -1 -30   3 468.508 33.4966  29
  -1  30   2 1562.76 60.6826  28
  -1 -30   2 1545.85 60.9511  29
  -1  30   2 1598.34 61.5069   6
  -1  30   2 1607.38 60.7089  27
  -1  30   1 243.176 23.9424  27
  -1  30   1 255.200 24.1481  28
  -1  30   1 248.834 26.8116   6
  -1 -30   1 234.691 25.2483  29
   1  30  -1 232.492 24.4810  27
   1 -30  -1 244.837 20.2275  29
  -1  30   0 161.023 15.4636  32
  -1 -30   0 215.263 21.7243  29
  -1  30   0 239.663 24.3896   6
   1  30   0 189.270 25.9893  27
   1 -30   0 218.455 21.7970  29
   1  30   1-0.52291 25.7133  27
   1 -30   1 8.45950 21.3642  29
   1  30   2 2387.02 84.7672  27
   1 -30   2 2355.65 83.2877  29
   1 -30   3-18.0878 24.5175  29
   1  30   3 5.14488 28.3465  27
   1  30   3-15.0011 26.3157  28
   1 -30   4 520.745 33.2516  29
   1  30   4 541.454 37.4718  27
   1  30   5 236.042 23.3703  26
   1  30   6 170.145 23.2186  28
   1 -30   6 146.808 20.5556  29
   1 -30   6 139.520 14.9011  17
   1  30   6 146.637 18.6933  26
   1 -30   7 183.853 14.2810  17
   1  30   7 200.005 15.5027  26
   1 -30   8 1.94536 8.04049  17
  -1 -31   8 451.002 19.9578  17
  -1  31   8 642.108 22.5249  26
  -1  31   7 5.73450 15.8604  26
  -1 -31   7 4.26898 15.3223  29
  -1 -31   7-10.4569 12.6873  17
  -1  31   6 357.668 28.0430  28
  -1  31   6 343.656 23.5818   6
  -1  31   6 357.638 21.2774  25
  -1 -31   6 378.161 25.9370  29
  -1  31   5 168.225 22.8918   6
  -1  31   5 183.575 27.0064  28
  -1  31   4 1819.61 68.6852  28
   1  31  -4 1946.48 94.9445   2
  -1 -31   4 1793.57 69.1953  29
  -1  31   3 2716.98 95.5874  28
  -1 -31   3 2806.26 96.0160  29
  -1  31   3 2624.56 95.4789   6
   1  31  -3 2722.68 123.551   2
  -1 -31   2-13.0609 23.7252  29
  -1  31   2 16.5852 24.1190   6
  -1  31   2 2.12938 22.4252  28
  -1 -31   1 808.998 38.8120  29
  -1  31   1 831.429 39.9007   6
  -1  31   1 854.144 38.5522  28
  -1  31   1 861.787 37.4151  27
   1 -31  -1 828.828 34.5577  29
   1  31  -1 804.834 37.6349  27
  -1 -31   0 515.196 28.8378  29
   1  31   0 534.430 32.3542  27
   1 -31   0 503.992 28.8481  29
  -1  31   0 563.487 31.3743   6
   1  31   1 308.925 30.0522  27
   1 -31   1 350.408 26.3397  29
   1 -31   2 75.9969 23.7057  29
   1  31   2 76.4568 27.9247  27
   1  31   3 153.686 30.1693  27
   1  31   3 148.615 27.7523  28
   1 -31   3 178.599 26.2059  29
   1 -31   4 53.4115 24.1645  29
   1  31   4 40.7667 26.8214  28
   1  31   4 58.7489 29.9263  27
   1  31   5 661.146 32.3251  26
   1  31   6 63.2711 20.8655  28
   1  31   6 30.6006 15.7908  26
   1 -31   7 167.626 14.7895  29
   1 -31   8 225.279 12.8153  16
  -1  32   8 290.336 14.2108  26
  -1 -32   7 1340.37 42.5493  29
  -1  32   7 1377.01 43.4514  26
  -1 -32   6 31.9024 18.3512  29
  -1  32   6 1.28613 13.1553  25
  -1  32   5 2550.33 89.7741  28
  -1  32   5 2557.54 88.5620   6
  -1 -32   4 2235.50 80.0872  29
  -1  32   4 2175.22 79.7656  28
  -1 -32   3 310.011 28.9081  29
   1  32  -3 314.489 46.9635   2
  -1  32   3 271.898 27.1875  28
  -1  32   3 355.368 29.0752   6
  -1 -32   2 88.2368 23.8160  29
  -1  32   2 80.9640 22.7118  28
  -1  32   2 100.045 24.1446   6
  -1  32   1 1122.76 44.9525  28
   1  32  -1 1056.86 43.7910  27
   1 -32  -1 1017.71 41.2283  29
  -1 -32   1 1067.53 45.0119  29
  -1  32   1 1139.17 46.3137   6
   1 -32   0 292.548 23.0242  29
  -1 -32   0 289.429 22.7465  29
  -1  32   0 307.560 26.3445   6
  -1  32   0 261.264 23.2361  28
   1  32   0 316.002 27.2616  27
   1 -32   1 185.194 23.3686  29
   1  32   1 159.328 39.0893   2
  -1  32  -1 154.004 14.5683  32
   1  32   1 228.835 27.2626  27
   1 -32   2 8.55488 22.2484  29
   1  32   2-13.2158 25.6126  28
   1  32   2 16.4658 26.1545  27
   1 -32   3 4001.53 133.403  29
   1  32   3 3912.13 134.272  28
   1  32   3 3926.86 134.437  27
   1 -32   4 8.08474 23.2623  29
   1  32   4 13.6450 25.2953  28
   1  32   5 4057.03 135.075  26
   1  32   6-18.7343 14.2315  26
   1 -32   6 20.5156 15.8971  29
   1  32   6 7.04898 19.3503  28
   1 -32   7 1271.45 44.4438  29
   1 -32   8 141.840 8.73994  16
  -1 -33   7 330.652 17.9652  29
  -1  33   7 384.228 18.8917  26
  -1 -33   6 63.2500 17.9757  29
  -1  33   5 474.147 29.3256  28
  -1  33   5 463.393 26.9202   6
  -1  33   4 1465.60 56.8352  28
  -1 -33   4 1459.15 57.0119  29
  -1 -33   3 317.773 27.7739  29
  -1  33   3 302.030 27.2507   6
  -1  33   3 295.471 26.9074  28
  -1 -33   2 6.29628 22.2853  29
   1  33  -2 36.2504 39.3613   2
  -1  33   2 27.1034 22.8717   6
  -1  33   2 6.99333 21.8887  28
  -1 -33   1 42.2962 20.0749  29
  -1  33   1 55.7621 20.7530  28
   1 -33  -1 32.2345 15.5564  29
  -1  33   1 43.5854 22.9397   6
   1  33  -1 63.1817 19.6413  27
   1  33  -1 33.0149 38.7869   2
  -1 -33   0 2207.11 77.4790  29
  -1  33   0 2195.72 77.8460  28
   1 -33   0 2252.76 77.7066  29
   1  33   0 2387.00 106.475   2
   1  33   0 2189.90 78.9544  27
   1  33   1 37.3388 24.6916  27
   1 -33   1 49.5801 20.2666  29
   1 -33   2 559.416 31.4998  29
   1  33   2 549.821 33.7182  28
   1  33   2 563.114 34.0880  27
   1 -33   3 887.589 40.7725  29
   1  33   3 918.749 43.7742  27
   1  33   3 908.754 43.1320  28
   1 -33   4 47.7271 22.0681  29
   1  33   4 28.1297 24.5374  28
   1  33   5 449.810 24.6400  26
   1 -33   6 977.852 37.0014  29
   1  33   6 1026.52 38.5176  28
   1  33   6 890.364 35.7163  26
   1 -33   7 195.032 12.4147  29
   1 -33   7 181.339 11.8308  16
  -1  34   7 244.556 14.1177  26
  -1 -34   7 189.913 13.2235  29
  -1 -34   6 24.9511 15.0128  29
  -1  34   5 304.268 23.7425  28
  -1 -34   5 278.535 23.1735  29
  -1 -34   4 56.1972 22.4405  29
  -1  34   4 93.7182 21.4959  28
  -1 -34   3 1944.09 68.8511  29
  -1  34   3 1857.95 68.6588   6
  -1  34   3 1856.28 68.6710  28
  -1 -34   2 643.512 33.1899  29
  -1  34   2 640.673 33.0813  28
  -1  34   2 668.894 34.3653   6
  -1  34   1 561.110 29.6299  28
   1 -34  -1 500.575 25.0815  29
   1  34  -1 531.412 28.0965  27
  -1 -34   1 572.778 29.0183  29
  -1 -34   0 44.4941 16.7035  29
   1  34   0 41.1041 21.6655  27
   1 -34   0 12.8912 17.7380  29
  -1  34   0 44.9712 18.1943  28
   1  34   1 1297.37 51.7802  27
   1 -34   1 1367.68 50.0284  29
  -1  34  -1 1218.32 47.8670  28
   1  34   2 43.0912 24.4106  28
   1  34   2 36.6672 24.7130  27
   1 -34   2 26.3503 21.2743  29
   1 -34   3 14.7323 21.8348  29
   1  34   3-1.92051 24.8311  27
   1  34   3-8.36427 24.1975  28
   1  34   4 1482.32 57.1884  28
   1 -34   4 1505.52 56.3353  29
   1  34   5 239.429 18.6154  26
   1  34   6 1629.65 52.2316  26
   1 -34   6 1660.08 53.1413  29
   1 -34   7 685.104 24.4045  29
  -1 -35   7 539.429 21.9153  29
  -1  35   7 672.738 22.6426  26
  -1 -35   6 413.382 20.9487  29
  -1  35   6 398.884 20.5507  26
  -1 -35   5 37.4785 17.7045  29
  -1  35   5 21.8445 18.1362  28
  -1  35   4 1580.80 58.7081  28
  -1 -35   4 1611.40 58.6980  29
  -1 -35   3 123.323 21.8713  29
  -1  35   3 111.374 21.2150  28
  -1  35   2 146.631 20.9133  28
  -1 -35   2 110.543 21.3159  29
  -1  35   1 1373.48 51.8647  28
   1  35  -1 1341.49 50.3062  27
  -1 -35   1 1406.37 51.7011  29
   1 -35   0 217.987 19.2472  29
  -1  35   0 215.214 20.0085  28
   1  35   0 186.743 21.7003  27
  -1 -35   0 191.209 18.5226  29
   1 -35   1 133.156 19.5020  29
   1  35   1 118.774 23.3672  28
   1  35   1 151.409 22.9282  27
  -1  35  -1 105.414 16.4749  28
   1 -35   2 41.7631 20.1785  29
   1  35   2 83.8743 23.9121  27
   1  35   2 52.1908 22.9924  28
   1 -35   3 58.8367 21.0098  29
   1  35   3 67.8088 22.8044  28
   1  35   4 1487.83 55.2641  28
   1 -35   4 1455.84 54.3183  29
   1  35   4 1463.04 53.7853  26
   1  35   5 444.439 21.7896  26
   1 -35   6 57.1691 12.4734  29
   1 -35   6 36.2942 7.19746  16
  -1  36   6 62.0090 11.3793  26
  -1 -36   5 23.9707 15.3129  29
  -1 -36   4 500.345 26.0288  29
  -1  36   4 513.684 26.3933  28
  -1  36   4 463.545 26.8180  26
  -1  36   3 184.756 20.7533  28
  -1 -36   3 211.564 21.2531  29
  -1 -36   2 140.912 19.9606  29
  -1  36   2 135.089 19.7881  28
  -1  36   1-2.71657 17.2259  28
  -1 -36   1 33.0688 16.7008  29
  -1 -36   0 522.685 24.7945  29
   1  36   0 532.353 29.1939  28
   1 -36   0 489.519 25.0562  29
  -1  36   0 519.353 25.8367  28
   1  36   0 551.159 27.5002  27
   1  36   1 191.193 23.4423  28
   1 -36   1 167.059 19.0799  29
  -1  36  -1 153.357 16.0403  28
   1  36   1 181.993 22.3051  27
   1 -36   2 1748.36 61.3219  29
   1  36   2 1661.46 62.8628  28
   1  36   3 1201.21 47.4615  28
   1 -36   3 1209.51 46.3247  29
   1 -36   4 221.174 19.9310  29
   1  36   4 194.477 17.9977  26
   1  36   4 213.526 20.8307  28
   1  36   5 88.0698 12.1235  26
   1 -36   6 872.409 31.2843  29
  -1  37   6 596.794 22.5314  26
  -1 -37   5 672.916 27.2116  29
  -1  37   4-5.04251 14.9874  28
  -1 -37   4 6.13947 15.7020  29
  -1  37   3 93.5496 17.2949  28
  -1 -37   3 85.0397 17.7448  29
  -1 -37   2 2347.24 79.0057  29
  -1  37   2 2265.73 78.9529  28
  -1  37   1 178.091 18.1840  28
  -1 -37   1 154.152 16.9860  29
   1  37   0 3172.41 103.023  28
  -1  37   0 2974.53 101.200  28
   1 -37   0 3019.71 100.962  29
   1 -37   1 21.1934 15.5218  29
   1  37   1-3.20243 19.3114  28
   1  37   2 384.087 24.8753  28
   1 -37   2 348.030 21.6985  29
   1 -37   3 3.94599 16.7104  29
   1  37   3 34.5092 18.1815  28
   1  37   4 114.348 16.9743  28
   1  37   4 109.513 14.1304  26
   1 -37   4 121.604 16.2438  29
   1  37   5 80.7957 9.79076  26
  -1 -38   5 155.692 13.0276  29
  -1  38   4 364.143 19.3939  28
  -1 -38   4 389.663 19.8601  29
  -1 -38   3 1862.70 60.8845  29
  -1  38   3 1819.76 60.7328  28
  -1 -38   2 764.566 30.5251  29
   1  38  -2 714.066 29.9738  28
  -1  38   2 742.169 30.5898  28
   1  38  -1 1037.62 39.4601  28
  -1 -38   1 1024.70 37.8826  29
  -1  38   1 1011.42 38.4916  28
  -1  38   0 109.458 14.2881  28
   1  38   0 156.999 18.1739  28
   1 -38   0 128.912 13.7129  29
   1  38   1 564.863 27.9939  28
   1 -38   1 568.371 25.2768  29
   1  38   2 1135.43 43.5542  28
   1 -38   2 1167.68 42.3956  29
   1  38   2 1113.44 43.1278   5
   1  38   3 33.6718 15.9243  28
   1 -38   3 42.8254 14.7190  29
   1  38   3 8.58296 13.8421  26
   1  38   4 10.2825 13.4653  28
   1 -38   4 3.47810 12.7222  29
   1  38   4-3.48595 10.4706  26
  -1 -39   5 160.587 10.1594  29
  -1 -39   4 1774.57 59.6404  29
  -1  39   3 3589.34 107.427  26
  -1  39   3 3446.91 106.305  28
  -1 -39   3 3570.47 106.406  29
  -1 -39   2 83.1441 13.0196  29
   1  39  -2 88.1009 12.5049  28
  -1  39   2 96.7988 13.4237  28
  -1  39   1 5.80308 11.8358  28
   1  39  -1 5.81748 13.7507  28
  -1 -39   1 1.08483 10.8117  29
  -1  39   0 225.610 14.0133  28
   1  39   0 240.173 17.8286  28
   1  39   1 2884.04 93.6760  28
   1  39   1 2967.80 94.3401   5
   1  39   2 31.9456 15.1807  28
   1 -39   2 24.2726 12.9939  29
   1  39   3 589.556 24.9341  28
   1  39   3 569.631 23.6401  26
   1 -39   3 542.601 23.6083  29
   1  39   4 114.848 11.7963  28
   1 -39   4 102.349 11.2227  29
  -1 -40   4 99.8124 9.12575  29
  -1 -40   3 29.5842 10.0353  29
  -1  40   3 44.2411 11.3250  26
   1  40  -2 68.7167 9.78797  28
  -1 -40   2 48.6512 10.1450  29
  -1  40   2 62.6409 10.4362  28
   1  40  -1 1162.38 38.4473  28
  -1  40   1 1005.44 37.1197  28
   1  40   0 5.46983 12.3605  28
   1 -40   1 17.0122 9.58498  29
   1  40   1 28.5352 12.9460  28
   1 -40   2 955.087 35.2427  29
   1  40   2 1043.18 36.5240  28
   1  40   3 64.4873 9.42249  26
   1 -40   3 69.8367 10.3552  29
   1  40   3 66.2719 11.1960  28
   1 -40   4 24.0602 7.31020  29
  -1  41   3 1466.18 49.2331  26
  -1  41   2 163.100 12.1863  26
   1  41  -1 93.8911 9.59392  28
   1  41   0 77.0633 10.6944  28
   1  41   1 472.791 20.0322  28
   1  41   2-1.48424 9.48856  28
   1 -41   2-4.12052 6.94762  29
   1  41   2-8.27189 8.37739  26
   1  41   3 1.06174 7.24130  28
  -1  42   2-0.15222 6.61203  26
  -2   0  12 3120.84 103.249  13
  -2   0  11-1.63301 16.7484  23
  -2   0  10 564.394 30.9837  23
  -2   0   9 17.1586 23.2196  24
  -2   0   9-28.4526 41.2093  10
  -2   0   8 1386.84 78.8272  10
  -2   0   8 1458.55 56.0741  25
  -2   0   8 1512.64 55.8105  31
  -2   0   8 1440.95 56.1210  24
  -2   0   7 22.9487 14.5164  31
  -2   0   7-6.41192 15.7474  24
  -2   0   7 4.11140 13.5874  30
  -2   0   7-4.38838 15.6348  25
  -2   0   6 18890.2 618.645  10
   2   0  -5-16.5695 23.8944   3
  -2   0   5-14.7629 26.1065  11
  -2   0   4 29025.0 967.787  11
   2   0  -4 31226.0 966.663   3
  -2   0   3-2.81786 19.2135  11
   2   0  -3-13.6381 22.0770   3
   2   0  -2 31406.7 1002.57   3
   2   0  -1-9.65090 23.1842   3
   2   0   0 9916.23 320.537   7
   2   0   1-2.47241 16.6588   4
   2   0   1 9.55036 20.6202   7
   2   0   2 3055.40 106.492   9
   2   0   3 21.5809 24.2468   9
   2   0   3 0.75212 9.32940   8
   2   0   4 1585.10 54.9894   8
   2   0   4 1710.52 72.1379   9
   2   0   5 24.1446 32.7783   9
   2   0   5 1.64287 13.0756   8
   2   0   6 4490.25 147.761  24
   2   0   6 4410.80 148.200  23
   2   0   6 4949.15 171.078   9
   2   0   6 4504.10 148.299  21
   2   0   6 4563.28 147.870  17
   2   0   7 2.42317 12.8221  16
   2   0   7-7.94088 18.0479  17
   2   0   7 14.4516 16.2352  24
   2   0   7 1.29201 19.8160  13
   2   0   7 25.4510 19.6885  23
   2   0   8 15673.0 492.745  13
   2   0   8 15039.8 492.186  24
   2   0   8 15397.4 491.749  17
   2   0   8 15262.2 492.587  23
   2   0   9 2.05679 18.4662  17
   2   0   9-14.4552 24.8818  13
   2   0   9 4.93536 22.7324  15
   2   0   9-14.6249 24.2842  23
   2   0  10 990.749 39.8820  15
   2   0  10 986.114 42.3303  23
   2   0  10 1031.45 43.9320  13
   2   0  11-7.87753 15.7131  23
   2   0  11 12.0619 18.6519  13
   2   0  12 40.8739 8.96873  13
  -2  -1  12 255.681 18.1741  13
  -2   1  12 229.533 17.6899  13
  -2  -1  11 2749.94 90.5642  23
  -2   1  11 2610.22 89.7322  23
  -2   1  10 6112.19 206.395  23
  -2  -1  10 6586.72 208.723  24
  -2  -1  10 6360.53 207.176  23
  -2   1   9 1490.92 56.5077  23
  -2  -1   9 1476.69 57.5631  24
  -2   1   9 1405.48 80.8094  10
  -2  -1   9 1364.70 80.4594  10
  -2   1   8 3805.90 128.366  24
  -2   1   8 3740.20 151.315  10
  -2  -1   8 3957.44 152.056  10
  -2  -1   8 3860.04 128.528  25
  -2   1   8 3562.68 126.563  30
  -2  -1   8 3899.33 128.418  31
  -2   1   8 3992.07 128.537  31
  -2   1   8 3904.73 128.581  25
  -2  -1   8 3712.35 128.159  24
  -2   1   7 196.966 40.5797  10
  -2   1   7 215.976 17.9918  30
  -2  -1   7 199.604 39.6320  10
  -2   1   7 192.287 18.0837  31
  -2  -1   7 242.605 18.9896  31
  -2  -1   7 224.412 18.9913  24
  -2  -1   7 203.866 18.6073  25
  -2   1   7 234.509 19.6271  25
  -2   1   7 237.180 20.1832  24
  -2   1   7 235.578 19.4064  32
  -2   1   6 401.908 44.3102  10
   2   1  -6 431.833 31.5007   3
  -2  -1   6 440.919 43.1509  10
  -2  -1   5 748.283 41.0938  11
  -2   1   5 684.422 42.6053  11
   2   1  -5 677.067 39.0555   3
   2  -1  -5 710.526 38.3974   3
  -2   1   4 26073.0 839.535  11
   2  -1  -4 26061.3 836.932   3
  -2  -1   4 26229.7 838.599  11
   2  -1  -3 15743.8 485.827   3
   2   1  -3 14781.5 485.530   2
  -2  -1   3 14827.2 485.808  11
  -2   1   3 14890.3 486.578  11
   2  -1  -2 25.7959 23.1672   3
   2   1  -2 18.0615 23.5532   2
   2   1  -1 211.602 24.7548   2
   2  -1  -1 196.921 24.3745   3
   2   1  -1 240.792 24.7797   3
   2   1   0 527.034 29.7709   7
   2  -1   0 571.766 29.9424   7
   2   1   1 63206.5 2118.57   7
   2   1   1 70543.5 2117.40   4
   2  -1   1 64420.2 2118.67   7
   2  -1   1 67260.5 2117.57   4
   2   1   2 1986.57 73.8857   9
   2  -1   2 2028.74 73.6200   9
   2   1   3 239.120 28.7122   9
   2  -1   3 257.480 13.4806   8
   2  -1   3 261.053 28.5347   9
   2  -1   4 2058.01 82.7015   9
   2  -1   4 2059.58 67.1378   8
   2   1   4 1914.08 67.1063   8
   2   1   4 1950.36 82.3319   9
   2   1   5 28.7861 13.5305   8
   2  -1   5 14.6896 13.3287   8
   2  -1   5-1.59919 31.6599   9
   2   1   5 6.48358 32.3001   9
   2  -1   6 892.446 35.1606  21
   2  -1   6 863.045 34.5973  24
   2   1   6 856.158 35.7712  23
   2   1   6 884.364 34.9742  17
   2   1   6 907.318 57.2872   9
   2   1   6 870.343 34.1329  24
   2  -1   6 880.154 35.3171  17
   2  -1   6 918.925 56.9517   9
   2   1   7 923.844 37.5109  17
   2   1   7 876.076 39.0660  13
   2  -1   7 869.306 37.8212  17
   2  -1   7 912.429 39.2563  23
   2  -1   7 972.053 37.9228  24
   2   1   7 909.853 37.1683  24
   2  -1   7 922.568 38.8306  13
   2   1   7 913.261 39.4532  23
   2   1   8 594.209 29.7910  17
   2   1   8 612.192 33.0971  23
   2  -1   8 612.661 33.9170  13
   2   1   8 533.592 29.6287  24
   2  -1   8 555.941 32.9911  23
   2   1   8 586.920 33.2849  13
   2   1   8 609.714 34.1835  15
   2  -1   8 592.687 30.7505  17
   2  -1   8 534.403 26.0760  16
   2   1   9 1518.55 56.8545  17
   2   1   9 1533.17 59.0428  15
   2  -1   9 1524.78 58.8819  15
   2  -1   9 1540.71 57.5308  17
   2  -1   9 1655.37 60.5535  13
   2   1   9 1513.77 60.3854  13
   2   1   9 1576.80 59.7321  23
   2  -1   9 1604.75 60.1575  23
   2  -1  10 46.0614 21.8891  23
   2   1  10 34.3031 18.3414  15
   2  -1  10 16.3971 15.9082  17
   2   1  10 12.0976 20.9655  23
   2  -1  10 54.2302 18.4745  15
   2   1  10 37.2590 24.0059  13
   2  -1  10 35.6499 24.6383  13
   2  -1  11 279.007 19.7317  23
   2   1  11 265.172 21.9789  13
   2   1  11 245.368 19.0221  23
   2  -1  11 283.408 21.2637  13
   2  -1  12 77.6858 9.54752  13
  -2  -2  12-5.49883 13.8206  13
  -2  -2  11 798.287 35.2933  23
  -2  -2  11 902.835 38.4569  24
  -2  -2  10 114.376 24.2108  23
  -2  -2  10 146.889 25.7195  24
  -2   2  10 123.191 20.7315  23
  -2  -2  10 108.978 15.4422  17
  -2  -2   9 4956.99 191.838  10
  -2  -2   9 5301.46 168.249  24
  -2   2   9 4856.70 166.458  23
  -2   2   8 63.3814 18.4807  30
  -2  -2   8 88.3984 21.7524  24
  -2  -2   8 85.8948 40.2316  10
  -2   2   8 96.6187 19.9485  25
  -2  -2   8 119.338 20.8426  31
  -2   2   7 8513.57 275.779  32
  -2  -2   7 8418.54 275.062  31
  -2  -2   7 8786.33 275.608  25
  -2   2   7 8667.21 275.538  25
  -2   2   7 8047.48 274.309  30
  -2  -2   7 8616.77 275.348  24
  -2  -2   7 9215.10 296.274  10
   2   2  -6 2697.19 101.802   3
  -2  -2   6 2848.66 110.714  10
  -2  -2   5 952.785 45.2210  11
  -2   2   5 898.370 48.5232  11
   2  -2  -5 807.698 40.9977   3
   2   2  -4 3975.91 138.661   2
   2  -2  -4 4065.28 137.529   3
  -2  -2   4 3974.92 138.420  11
  -2   2   4 4039.09 141.188  11
   2  -2  -3 6115.49 195.197   3
   2   2  -3 5801.01 195.503   2
  -2  -2   3 5703.78 194.295  11
   2   2  -2 4196.29 146.371   2
   2  -2  -2 4493.46 146.359   3
   2  -2  -1 284.068 25.5892   3
   2   2  -1 247.538 26.9128   2
   2  -2   0 52657.3 1674.85   7
   2   2   1 5254.74 169.655   4
   2   2   1 5295.56 170.647   3
   2  -2   1 5095.53 170.738   4
   2  -2   1 5089.55 171.882   7
   2  -2   2 7402.42 219.762   9
   2   2   2 6331.13 214.194   4
   2  -2   3 5395.09 174.182   8
   2  -2   3 5526.58 184.159   9
   2  -2   4 766.386 46.0620   9
   2  -2   4 716.587 28.1869   8
   2  -2   5 1129.76 41.6630   8
   2  -2   5 1223.96 61.4227   9
   2  -2   6 525.792 24.5456  21
   2   2   6 516.733 24.3994  17
   2  -2   6 504.427 24.7185  24
   2  -2   6 504.505 25.1933  13
   2  -2   6 475.185 44.5612   9
   2  -2   6 474.134 25.1158  17
   2   2   6 518.818 25.9032  23
   2   2   6 480.356 23.0591  24
   2  -2   7 99.1656 19.4393  17
   2   2   7 99.1726 17.5600  17
   2  -2   7 99.8547 18.7764  24
   2   2   7 118.504 16.7013  24
   2  -2   7 98.8380 20.7664  13
   2   2   7 94.3147 20.6159  23
   2   2   8 213.957 26.9658  15
   2  -2   8 224.176 26.0910  13
   2   2   8 206.434 20.7284  24
   2  -2   8 218.473 18.4328  16
   2   2   8 246.957 21.4643  17
   2   2   8 223.532 25.7632  23
   2  -2   8 237.533 23.7793  17
   2   2   9 167.709 19.3941  17
   2  -2   9 166.157 26.7704  13
   2  -2   9 204.161 22.1007  17
   2   2   9 207.547 24.9963  15
   2  -2   9 200.976 24.6590  15
   2   2   9 210.683 24.9475  23
   2  -2   9 181.951 26.1803  23
   2  -2  10 886.607 39.2648  23
   2  -2  10 806.048 35.2654  17
   2   2  10 859.076 36.2350  15
   2  -2  10 961.104 40.3285  13
   2   2  10 915.454 38.2662  23
   2  -2  10 816.237 35.3297  15
   2  -2  11 43.7809 16.5477  23
   2   2  11 41.3974 15.0121  23
   2  -2  11 25.9108 18.6102  13
   2  -2  12 6.13000 8.35797  13
  -2  -3  12 184.714 16.2187  13
  -2  -3  11 418.566 27.4048  24
  -2   3  11 443.953 26.7262  24
  -2  -3  11 388.102 24.9787  23
  -2  -3  10 117.807 24.4027  23
  -2  -3  10 112.542 24.9498  24
  -2   3  10 125.214 19.2225  23
  -2  -3   9 375.256 47.9316  10
  -2   3   9 417.453 26.5434  23
  -2   3   9 379.529 28.3581  25
  -2  -3   9 440.827 30.0836  24
  -2   3   8 110.886 21.5802  25
  -2  -3   8 119.552 20.3848  31
  -2  -3   8 94.4368 22.4568  24
  -2  -3   8 85.4135 42.9703  10
  -2   3   8 83.1572 19.4734  30
  -2  -3   7 1332.24 69.0383  10
  -2   3   7 1168.71 46.1958  30
  -2   3   7 1235.51 47.1040  25
  -2  -3   7 1247.31 46.4319  31
  -2   3   7 1228.58 46.8321  32
  -2  -3   7 1310.22 47.4115  24
  -2  -3   7 1240.53 47.1112  25
  -2  -3   6 647.956 48.3417  10
   2   3  -6 654.780 39.5604   3
  -2   3   5 14021.1 478.945  11
  -2  -3   5 15085.3 475.891  11
  -2  -3   4 926.051 43.7070  11
   2   3  -4 990.324 47.0071   2
   2  -3  -4 946.903 44.3165   3
   2   3  -3 0.71295 25.7867   2
   2  -3  -3-2.43502 21.2729   3
  -2  -3   3 2.43661 18.1109  11
   2   3  -2 24618.6 798.210   2
   2  -3  -2 25211.7 797.313   3
   2   3  -1 163.931 24.8098   2
   2  -3   0 29980.1 956.104   7
   2  -3   1 219.834 22.3399   7
   2  -3   1 201.536 21.4205   4
   2   3   1 207.038 21.1641   3
   2   3   2 11366.9 377.746   4
   2  -3   2 13038.6 383.430   9
   2   3   3 118.502 11.2105   8
   2  -3   3 135.709 25.5281   9
   2  -3   3 130.846 10.6139   8
   2  -3   4 10.3416 10.9414   8
   2  -3   4-17.0524 30.1252   9
   2  -3   5 2196.49 74.7086   8
   2  -3   5 2223.09 92.1108   9
   2   3   6 637.669 29.8597  23
   2  -3   6 682.294 30.3977  17
   2  -3   6 716.052 50.1627   9
   2   3   6 619.101 28.2389  17
   2  -3   6 755.164 30.0032  24
   2   3   6 666.867 27.7682  24
   2  -3   6 681.007 29.7397  13
   2  -3   6 662.712 29.0309  21
   2   3   7 3479.29 116.888  24
   2  -3   7 3458.41 117.874  13
   2   3   7 3510.78 116.735  17
   2   3   7 3501.77 118.052  23
   2  -3   7 3629.20 118.099  21
   2  -3   7 3479.21 118.004  24
   2  -3   7 3518.99 117.764  17
   2  -3   8 3591.60 121.497  13
   2   3   8 3566.35 119.475  17
   2  -3   8 3521.65 119.298  16
   2  -3   8 3678.71 121.033  17
   2   3   8 3604.75 121.578  15
   2   3   8 3502.68 119.993  24
   2   3   8 3636.80 121.243  23
   2   3   9 2071.95 71.4689  15
   2  -3   9 2043.88 71.2287  15
   2   3   9 2105.49 71.5694  23
   2   3   9 1908.27 68.2459  17
   2  -3   9 2106.12 70.7498  17
   2  -3   9 2108.97 72.7327  13
   2   3  10 9.60376 19.9719  23
   2  -3  10-3.00189 22.4154  23
   2  -3  10 49.2114 23.5272  13
   2  -3  10 13.5587 17.8256  17
   2  -3  10 14.6689 16.8147  15
   2   3  10 16.3296 18.8500  15
   2  -3  11 339.692 21.9538  23
   2   3  11 329.648 19.7558  23
   2  -3  11 377.335 23.0121  13
   2  -3  12 238.079 12.1406  13
  -2  -4  12 451.319 21.7198  13
  -2  -4  12 449.487 20.1272  23
  -2  -4  11 784.809 35.0720  23
  -2  -4  11 801.159 37.1465  24
  -2   4  11 837.698 36.0293  24
  -2  -4  10 42.3765 24.5488  24
  -2   4  10 51.3996 22.2566  24
  -2   4  10 29.6973 16.5744  23
  -2  -4  10 11.7203 24.2769  23
  -2   4   9 12.2510 18.9672  23
  -2  -4   9 7.29369 23.4004  24
  -2  -4   9-20.0936 35.7801  10
  -2   4   9 59.3371 38.5130  10
  -2  -4   8 8409.28 291.194  10
  -2   4   8 8372.14 292.000  10
  -2   4   8 7997.69 267.774  30
  -2  -4   8 8496.10 268.590  31
  -2  -4   8 8199.09 268.772  24
  -2   4   8 8324.54 268.826  25
  -2   4   7 211.283 18.8799  25
  -2   4   7 211.660 19.1697  31
  -2   4   7 189.358 19.1054  30
  -2  -4   7 194.803 18.4050  24
  -2  -4   7 179.219 38.4557  10
  -2   4   7 231.798 18.3034  32
  -2   4   7 220.766 19.4451  26
  -2  -4   7 187.021 17.6474  31
  -2  -4   6 5316.29 184.845  10
  -2   4   6 5233.36 168.243  25
  -2  -4   6 5024.29 167.968  25
  -2   4   6 5177.20 168.218  26
   2   4  -5 1485.98 62.3586   2
  -2   4   5 1449.72 67.7244  11
  -2  -4   5 1438.98 59.7649  11
  -2  -4   4 67.9094 21.0701  11
   2   4  -4 134.424 28.1792   2
   2   4  -3 233.666 28.2869   2
  -2  -4   3 228.095 20.2937  11
   2   4  -2 28424.9 909.348   2
   2   4  -1 15778.5 528.353   2
   2  -4  -1 17122.7 528.530   4
   2  -4   0 3858.27 124.345   7
   2  -4   0 3869.61 125.859   4
   2   4   1 47880.5 1491.92   2
   2  -4   1 47253.6 1493.12   4
   2  -4   1 47708.3 1492.96   7
   2   4   1 47181.4 1493.21   7
   2   4   1 44891.5 1491.47   3
   2   4   2 2160.48 71.4300   9
   2  -4   2 2166.37 70.5877   9
   2  -4   3 950.732 45.8914   9
   2   4   3 924.364 46.6339   9
   2   4   3 902.858 32.9752   8
   2  -4   3 931.473 32.7320   8
   2  -4   4 14273.6 452.534   8
   2   4   4 14060.7 452.651   8
   2  -4   4 14271.8 464.833   9
   2   4   5 9720.86 310.508   8
   2  -4   5 9718.07 326.403   9
   2  -4   5 9589.56 310.263   8
   2   4   6 1244.50 45.8534  24
   2  -4   6 1319.65 67.6801   9
   2   4   6 1236.77 47.5550  23
   2   4   6 1247.50 46.3264  17
   2  -4   6 1409.12 48.2245  24
   2  -4   6 1305.89 47.9699  13
   2   4   6 1216.75 47.5406  13
   2  -4   6 1360.13 47.7496  21
   2  -4   6 1293.34 48.2824  23
   2  -4   7 5157.99 171.777  17
   2   4   7 5255.65 172.329  15
   2  -4   7 5355.60 172.151  21
   2   4   7 5294.35 171.905  23
   2   4   7 5043.07 171.855  13
   2  -4   7 5398.38 172.264  24
   2  -4   7 5336.11 172.057  13
   2   4   7 5176.81 170.948  24
   2   4   7 5095.47 170.622  17
   2   4   8 5948.22 200.702  17
   2   4   8 6261.97 202.808  15
   2   4   8 6032.57 201.371  24
   2   4   8 6322.46 202.381  23
   2  -4   8 6251.59 202.627  13
   2  -4   8 6305.47 202.385  17
   2  -4   9 10.6702 23.7361  13
   2   4   9 36.6698 21.6673  23
   2  -4   9 25.1713 22.2359  15
   2  -4   9 38.0846 21.1335  17
   2   4   9 16.5007 23.2643  15
   2  -4   9-9.40249 13.6532  16
   2  -4  10 187.848 19.7073  17
   2  -4  10 213.602 24.4874  13
   2   4  10 193.510 21.3159  23
   2   4  10 158.917 20.2352  15
   2  -4  10 166.513 18.0660  15
   2  -4  11 496.829 25.3814  23
   2  -4  11 488.713 25.3873  13
   2   4  12 10.4347 7.83553  13
   2  -4  12 8.01816 7.44055  13
  -2  -5  12 421.857 19.2837  13
  -2   5  12 389.058 19.9601  13
  -2  -5  11 81.0796 19.7997  23
  -2  -5  11 72.9949 21.8827  24
  -2   5  11 65.4170 20.2338  24
  -2  -5  10 964.869 41.8140  24
  -2   5  10 917.736 40.0795  24
  -2  -5  10 924.015 41.3023  23
  -2   5   9 2815.85 99.3816  23
  -2  -5   9 3041.56 125.864  10
  -2   5   9 3064.16 102.284  24
  -2  -5   9 3111.53 102.778  24
  -2   5   8 1800.58 88.1357  10
  -2  -5   8 1759.78 64.0457  31
  -2   5   8 1695.10 64.1861  25
  -2  -5   8 1760.51 87.3386  10
  -2   5   8 1683.69 63.6697  30
  -2   5   8 1775.60 62.6042  23
  -2  -5   8 1828.52 65.0855  24
  -2   5   8 1714.30 64.1635  31
  -2   5   7 2394.63 83.9701  30
  -2  -5   7 2426.69 84.2484  24
  -2   5   7 2436.38 84.3476  26
  -2  -5   7 2415.96 83.7977  31
  -2   5   7 2382.72 84.0960  32
  -2  -5   7 2545.32 104.244  10
  -2   5   7 2495.99 84.0138  31
  -2   5   7 2544.72 84.4749  25
  -2   5   7 2534.20 105.233  10
  -2  -5   6-3.16733 14.0565  24
  -2   5   6 0.36971 13.4515  26
  -2   5   6-17.9705 33.3268  10
  -2  -5   6 4.39225 12.1309  31
  -2   5   6 3.49830 12.8939  31
  -2  -5   6 30.0632 32.7892  10
  -2   5   6 10.3960 13.0414  25
  -2  -5   5 12253.5 401.712  11
   2   5  -5 12406.5 403.660   2
  -2  -5   4 3616.32 123.285  11
   2   5  -4 3562.60 127.314   2
  -2   5   3 387.537 32.0763  11
   2   5  -3 373.712 31.7341   2
  -2  -5   3 368.308 22.9592  11
   2   5  -2 12676.7 419.047   2
   2  -5  -2 13150.4 417.689   4
   2   5  -1 4385.60 154.645   2
   2  -5  -1 4794.92 154.328   4
   2   5   0 514.445 29.2098   7
   2  -5   0 518.686 32.0684   4
   2   5   0 436.518 32.1152   2
   2   5   1 2123.10 76.2951   7
   2   5   1 2156.25 75.6862   2
   2  -5   1 2138.70 75.8255   7
   2  -5   2 3973.59 129.205   9
   2   5   2 3549.21 122.816   4
   2   5   2 3702.04 124.377   3
   2   5   2 4217.11 130.568   9
  -2   5  -2 4044.81 125.881   1
   2   5   3 27287.4 802.795   9
   2  -5   3 26317.8 801.655   9
   2  -5   3 24416.5 791.809   8
   2   5   3 24765.3 791.974   8
   2  -5   4 1245.73 43.8251   8
   2  -5   4 1263.94 59.0332   9
   2   5   4 1274.57 60.6545   9
   2   5   4 1228.35 44.2024   8
   2  -5   5 1119.57 40.6763   8
   2   5   5 1027.99 59.1057   9
   2  -5   5 1143.15 58.4063   9
   2  -5   6 233.033 36.8215   9
   2   5   6 255.126 19.5726  23
   2  -5   6 266.639 18.5213  21
   2   5   6 245.642 15.9973  24
   2  -5   6 232.703 19.4621  24
   2   5   6 244.599 20.1696  13
   2  -5   6 251.366 19.5857  13
   2  -5   6 251.150 20.6689  23
   2   5   6 274.348 39.7285   9
   2   5   6 240.102 17.3196  17
   2  -5   7 308.829 21.9418  21
   2   5   7 284.551 19.8934  17
   2   5   7 300.053 24.3024  13
   2   5   7 289.361 19.3685  24
   2  -5   7 307.101 25.0409  23
   2   5   7 332.237 26.6151  15
   2  -5   7 310.012 23.2375  13
   2  -5   7 324.180 24.3125  17
   2   5   7 308.045 23.4803  23
   2  -5   8 1333.77 53.8088  13
   2   5   8 1390.79 54.5007  13
   2   5   8 1331.51 50.2748  17
   2   5   8 1434.83 53.5402  23
   2   5   8 1399.89 54.6283  15
   2  -5   8 1464.71 54.1900  17
   2   5   8 1320.27 51.0087  24
   2   5   9 235.315 27.2073  13
   2  -5   9 260.177 26.6707  13
   2  -5   9 239.870 25.2937  15
   2  -5   9 282.533 24.6478  17
   2  -5   9 253.540 18.5408  16
   2   5   9 262.012 24.4057  23
   2   5   9 246.621 26.0642  15
   2  -5  10 40.4702 18.2557  17
   2  -5  10 0.85322 21.9270  13
   2   5  10 48.5386 18.5565  23
   2   5  10 23.8558 22.7840  13
   2  -5  11 84.0251 16.6556  13
   2   5  11 24.3603 17.2065  13
   2  -5  11 45.6174 17.0094  23
  -2  -6  12-21.7637 12.6139  23
  -2   6  12-12.3082 13.7345  13
  -2  -6  12 0.22263 12.4838  13
  -2   6  11 503.715 27.0625  24
  -2  -6  11 444.753 27.1227  23
  -2   6  10 24.1205 21.7298  24
  -2  -6  10 11.9245 24.4578  24
  -2  -6  10 34.7732 25.8078  23
  -2  -6   9 159.272 25.0186  24
  -2   6   9 148.210 17.7901  23
  -2   6   9 152.770 40.2325  10
  -2  -6   9 193.271 40.7401  10
  -2   6   9 175.438 24.0085  24
  -2  -6   8 247.409 43.9651  10
  -2   6   8 302.286 44.8271  10
  -2  -6   8 300.542 23.5595  31
  -2   6   8 297.046 24.7607  24
  -2  -6   8 337.080 26.4962  24
  -2   6   8 314.219 25.4665  30
  -2   6   8 301.040 23.9508  31
  -2   6   8 269.493 21.1483  23
  -2   6   7 309.098 21.3400  26
  -2   6   7 298.240 20.0706  32
  -2   6   7 278.439 19.8338  31
  -2   6   7 285.582 22.1542  30
  -2   6   7 332.477 42.4479  10
  -2   6   7 308.352 21.4802  25
  -2  -6   7 348.197 40.8182  10
  -2  -6   7 254.208 19.5773  31
  -2  -6   7 291.286 21.6742  24
   2   6  -6 362.362 33.5670   2
  -2   6   6 418.439 23.8481  30
  -2  -6   6 463.560 21.7750  31
  -2   6   6 470.438 22.8011  26
  -2   6   6 439.121 22.2028  31
  -2   6   6 477.699 22.7786  25
  -2  -6   6 436.537 40.7091  10
  -2  -6   6 478.997 23.2118  24
  -2   6   6 441.313 42.9215  10
   2  -6  -5 2496.92 90.8056   4
   2   6  -5 2595.22 96.1281   2
  -2   6   4 24980.2 809.307  11
   2   6  -4 25685.0 807.713   2
  -2  -6   4 24869.7 803.175  11
   2  -6  -4 24993.9 804.240   4
   2   6  -3 1636.14 67.1125   2
  -2   6   3 1667.31 66.7857  11
   2  -6  -3 1786.70 63.1960   4
  -2  -6   3 1533.99 59.2817  11
   2  -6  -2 1700.06 62.3652   4
   2   6  -2 1531.58 64.3734   2
   2  -6  -1 15975.0 499.854   4
   2   6  -1 15047.5 500.135   2
   2  -6   0 16300.2 500.401   4
   2   6   0 14953.2 497.665   7
   2  -6   0 15779.0 497.963   7
   2   6   0 15263.8 499.525   2
   2   6   1 9650.30 312.408   2
   2   6   2 2436.44 79.1143   9
   2   6   2 2122.23 73.0301   3
  -2   6  -2 2283.72 75.0688   1
   2  -6   2 2423.26 78.2648   9
   2   6   2 1955.89 70.7254   4
   2  -6   3 1729.04 59.7134   8
   2   6   3 1817.08 60.1802   8
   2  -6   3 1911.94 71.5508   9
   2   6   3 2028.57 73.4070   9
   2  -6   4 2835.95 95.9803   8
   2  -6   4 2927.25 109.464   9
   2   6   4 2945.30 96.3571   8
   2  -6   5 1.56401 28.4041   9
   2   6   5-8.35393 29.2722   9
   2  -6   6 1736.31 60.1395  13
   2   6   6 1727.06 61.3539  15
   2   6   6 1622.72 58.3990  17
   2   6   6 1652.34 58.2051  25
   2   6   6 1743.56 60.4003  13
   2  -6   6 1798.59 60.5165  21
   2   6   6 1723.17 59.9018  23
   2   6   6 1700.91 81.3082   9
   2  -6   6 1741.68 79.6209   9
   2  -6   6 1697.02 60.4930  23
   2   6   6 1609.77 58.1357  24
   2  -6   7 21.5946 20.4457  17
   2   6   7 38.8406 22.8356  15
   2   6   7 44.7042 19.2815  23
   2  -6   7 33.2215 16.4453  21
   2   6   7 17.0845 13.5730  24
   2  -6   7 32.1384 21.1747  23
   2  -6   7 27.7506 19.0481  13
   2   6   7 21.3638 19.2688  13
   2   6   7 20.7438 14.5393  17
   2  -6   8 244.953 25.5558  17
   2  -6   8 241.066 27.6749  23
   2   6   8 296.703 27.8707  15
   2   6   8 258.821 19.7898  24
   2   6   8 205.001 18.3499  17
   2   6   8 233.312 25.5557  13
   2  -6   8 253.187 25.0941  13
   2   6   8 255.865 23.8823  23
   2  -6   9 343.625 22.0465  16
   2  -6   9 410.837 28.5088  13
   2   6   9 363.987 29.3849  13
   2   6   9 384.019 28.2729  15
   2  -6   9 377.197 27.6086  17
   2   6   9 419.122 26.5578  23
   2  -6  10 39.0106 18.5819  17
   2   6  10 39.5505 17.9747  23
   2   6  10-6.48423 21.7305  13
   2  -6  10 42.6914 21.5697  13
   2   6  11 11.7372 16.9353  13
   2  -6  11 32.1100 16.1024  13
  -2   7  12 2005.77 67.5456  13
  -2  -7  12 1943.99 67.0794  13
  -2  -7  12 2067.22 67.2062  23
  -2   7  11 1090.21 42.6204  24
  -2  -7  11 1079.17 42.8055  23
  -2  -7  11 1027.26 42.1040  13
  -2  -7  10 23.4132 25.4327  23
  -2   7  10 8.09005 21.5089  24
  -2  -7  10 50.7461 24.7606  24
  -2  -7   9 76.8831 36.9957  10
  -2  -7   9 38.7355 23.5269  24
  -2   7   9 33.5470 22.0994  24
  -2   7   9 73.2061 37.8884  10
  -2   7   9 29.2647 14.5689  23
  -2   7   8 873.797 39.1184  30
  -2  -7   8 924.611 40.3699  24
  -2   7   8 955.715 62.0930  10
  -2   7   8 778.790 34.8373  23
  -2   7   8 839.234 37.7076  31
  -2   7   8 932.084 38.9773  24
  -2  -7   8 1055.44 62.6851  10
  -2   7   7-3.44196 14.9779  31
  -2   7   7 42.0565 34.9650  10
  -2  -7   7 74.4919 35.1174  10
  -2   7   7 3.50342 18.5488  30
  -2   7   7 22.8424 14.8373  32
  -2  -7   7 24.2291 14.9108  31
  -2  -7   7 26.0344 16.5191  24
  -2   7   7 19.6532 16.8187  26
   2   7  -6 619.443 39.2642   2
  -2   7   6 641.186 26.7955  25
  -2  -7   6 554.422 25.3011  31
  -2   7   6 638.365 26.9844  26
  -2   7   6 572.448 26.0097  32
  -2   7   6 571.840 25.8568  31
  -2  -7   6 650.686 45.2352  10
  -2   7   6 587.588 27.8698  30
  -2   7   6 678.633 47.3338  10
  -2  -7   6 571.002 26.6397  24
   2  -7  -5 1920.97 73.7963   4
   2   7  -5 2176.32 82.1921   2
   2  -7  -4 3317.49 113.927   4
  -2   7   4 3189.86 120.857  11
  -2  -7   4 3208.20 111.386  11
   2   7  -4 3373.71 119.671   2
  -2  -7   3 347.859 21.0323  11
   2   7  -3 385.456 33.8971   2
  -2   7   3 420.014 33.1593  11
   2  -7  -3 427.144 27.2322   4
   2  -7  -2 1406.76 55.2641   4
   2   7  -2 1372.27 58.9913   2
   2  -7  -1 1.28351 21.8217   4
   2  -7   0 146.458 25.3722   4
   2   7   0 187.630 27.5170   2
   2   7   0 164.228 18.5610   7
   2  -7   0 172.001 19.1996   7
   2   7   1 2325.19 82.5406   2
   2   7   2 6456.92 203.540   2
   2   7   2 6343.97 202.462   3
   2   7   2 7095.94 207.852   9
   2  -7   2 7135.54 207.093   9
  -2   7  -2 6945.55 205.138   1
   2   7   3 422.307 18.7955   8
  -2   7  -3 442.331 24.0500   1
   2   7   3 524.243 34.5194   9
   2  -7   3 466.391 18.9103   8
   2  -7   3 444.134 32.4245   9
   2   7   4 151.584 12.9988   8
   2   7   4 137.383 30.4134   9
   2  -7   4 134.333 12.7056   8
   2  -7   4 151.361 28.2654   9
   2   7   5 58.4375 29.8466   9
   2  -7   5 37.3346 27.8455   9
   2  -7   6 1020.03 39.3484  23
   2   7   6 963.644 35.8199  26
   2  -7   6 1010.50 38.6311  21
   2   7   6 940.847 37.6759  23
   2   7   6 881.745 38.4100  13
   2  -7   6 955.498 38.1540  13
   2   7   6 969.810 35.8978  25
   2   7   6 994.382 40.2400  15
   2  -7   7 108.149 22.5123  23
   2  -7   7 123.574 18.2755  21
   2   7   7 149.625 19.7800  23
   2  -7   7 114.743 21.6944  17
   2   7   7 150.105 24.2638  15
   2   7   7 106.987 21.0662  13
   2  -7   7 144.507 20.6352  13
   2   7   7 129.586 15.0173  24
   2  -7   8 2450.79 81.7108  13
   2   7   8 2302.67 82.2903  15
   2  -7   8 2382.47 81.8680  17
   2   7   8 2400.35 81.0397  23
   2  -7   8 2317.50 82.5481  23
   2   7   8 2071.39 78.6881  24
   2   7   8 2331.56 81.8247  13
   2  -7   9 452.831 28.7397  17
   2  -7   9 376.998 31.1820  23
   2  -7   9 381.113 23.3285  16
   2   7   9 411.158 29.6760  13
   2  -7   9 411.001 28.8678  13
   2   7   9 369.537 25.8396  23
   2   7   9 364.331 28.4358  15
   2  -7  10 625.440 30.7391  17
   2   7  10 634.820 32.5988  13
   2  -7  10 655.126 31.9675  13
   2   7  10 649.835 29.1416  23
   2  -7  11 9.19752 15.0246  13
   2   7  11 23.2124 15.6195  13
  -2  -8  12 10.0745 11.7154  23
  -2  -8  12 10.3697 10.7882  13
  -2   8  12 18.8955 11.9306  13
  -2   8  11 149.079 19.1997  24
  -2   8  11 113.025 19.3866  13
  -2  -8  11 158.908 19.1324  13
  -2  -8  11 169.491 21.3929  23
  -2  -8  10 281.841 27.3743  24
  -2  -8  10 261.560 28.7400  23
  -2   8  10 226.020 23.8148  24
  -2  -8   9 32.6549 23.6637  24
  -2   8   9 28.3682 22.8896  30
  -2  -8   9 11.7940 35.4604  10
  -2   8   9 82.3492 38.3005  10
  -2   8   9 36.0257 21.8679  24
  -2   8   8 608.820 33.3722  30
  -2  -8   8 633.258 33.8531  24
  -2   8   8 616.029 53.6641  10
  -2  -8   8 603.049 51.8222  10
  -2   8   7 586.062 48.4841  10
  -2  -8   7 515.343 28.5514  24
  -2  -8   7 564.011 26.2052  31
  -2   8   7 582.858 27.4886  31
  -2   8   7 531.554 28.8842  30
  -2   8   7 580.565 27.0498  32
  -2   8   7 581.989 28.2990  26
  -2  -8   7 549.713 46.5828  10
  -2   8   6 1308.82 48.4203  30
  -2   8   6 1385.87 66.3914  10
  -2   8   6 1260.72 46.7190  31
  -2   8   6 1309.94 47.1038  32
  -2  -8   6 1213.88 46.8228  24
  -2   8   6 1319.58 47.7959  25
  -2   8   6 1334.21 47.6024  26
   2   8  -6 1417.38 61.3758   2
  -2  -8   6 1365.13 65.4333  10
  -2  -8   6 1254.89 46.2624  31
  -2   8   5 551.292 45.4739  11
   2  -8  -5 526.636 28.8559   4
   2   8  -5 625.502 41.3918   2
  -2  -8   4 67.8664 15.1608  11
  -2   8   4 30.5208 30.9972  11
   2  -8  -4 73.0859 20.3538   4
  -2   8   3 237.310 31.6376  11
   2   8  -3 277.195 34.4126   2
   2  -8  -3 242.601 24.7842   4
  -2  -8   3 188.538 16.2424  11
  -2   8   2 27274.1 880.725  11
   2  -8  -2 28140.3 879.672   4
   2   8  -2 26893.4 881.319   2
   2  -8  -1 55.6906 22.7205   4
   2   8   0 5844.31 198.351   2
   2  -8   0 6100.30 194.965   7
   2   8   0 5906.79 195.000   7
   2   8   1 12134.5 392.314   2
   2   8   2 4529.16 150.272   2
   2   8   2 4831.15 153.706   9
  -2   8  -2 4660.27 151.795   1
   2  -8   2 4592.58 152.465   9
   2   8   2 4264.88 148.790   3
   2  -8   3 86.9566 24.6387   9
   2   8   3 111.158 11.1989   8
  -2   8  -3 114.518 17.5299   1
   2  -8   3 107.097 10.3792   8
   2   8   3 97.4368 25.4636   9
   2   8   4 2721.21 88.6875   8
   2  -8   4 2602.73 88.3174   8
   2  -8   4 2764.18 101.990   9
   2   8   4 2763.83 103.600   9
   2  -8   5 90.2933 16.3686  23
   2   8   5 72.0043 28.6668   9
   2   8   5 89.9437 17.9009  15
   2  -8   5 43.5972 26.5717   9
   2  -8   6 900.930 35.2113  13
   2   8   6 923.224 35.7795  13
   2   8   6 852.867 32.7850  26
   2   8   6 834.904 34.6301  23
   2   8   6 788.935 32.3180  25
   2  -8   6 895.354 35.5496  21
   2   8   6 884.173 37.6196  15
   2  -8   6 852.440 36.3387  23
   2  -8   7 782.613 33.8418  21
   2   8   7 733.306 34.8099  13
   2   8   7 721.035 36.7264  15
   2  -8   7 726.869 35.5246  23
   2  -8   7 755.329 33.9089  13
   2   8   7 731.296 30.4092  24
   2   8   7 789.729 33.8892  23
   2  -8   8 174.048 25.0197  17
   2  -8   8 130.943 19.3471  21
   2   8   8 130.661 26.3559  15
   2   8   8 133.428 16.1573  24
   2   8   8 147.274 21.4480  23
   2  -8   8 159.717 26.0045  23
   2  -8   8 156.456 22.9357  13
   2   8   8 145.857 23.7477  13
   2  -8   9 86.5940 17.9642  16
   2   8   9 68.1000 23.6274  15
   2  -8   9 109.988 23.6190  17
   2   8   9 118.880 20.2982  23
   2  -8   9 84.0347 26.1831  23
   2   8   9 76.4476 23.6490  13
   2  -8   9 85.3462 22.9273  13
   2  -8  10 26.5282 19.0412  17
   2   8  10-16.7201 21.0860  13
   2  -8  10 38.1414 19.0904  13
   2  -8  10 13.9180 22.6365  23
   2  -8  11 101.876 14.4404  13
   2   8  11 111.470 16.0968  13
  -2   9  12 26.3884 10.8048  13
  -2  -9  12 22.9523 9.53506  13
  -2  -9  12 24.4529 11.5498  23
  -2  -9  11 107.565 20.7049  23
  -2  -9  11 111.663 17.1968  13
  -2   9  11 111.361 19.0169  13
  -2   9  11 123.024 18.2500  24
  -2  -9  11 86.7522 15.5684  17
  -2   9  10-1.01841 21.0369  25
  -2  -9  10-7.34379 23.3573  24
  -2   9  10-8.26420 20.0792  24
  -2   9   9 162.356 38.3624  10
  -2   9   9 219.791 26.0707  30
  -2  -9   9 219.425 38.9948  10
  -2  -9   9 243.417 26.4936  24
  -2   9   9 283.912 25.0238  24
  -2  -9   8 189.161 38.6960  10
  -2   9   8 191.852 41.0220  10
  -2  -9   8 212.455 24.4200  24
  -2   9   8 212.578 25.4023  30
  -2  -9   7 5097.31 170.027  31
  -2  -9   7 5165.37 170.795  24
  -2   9   7 5155.13 171.046  26
  -2   9   7 5151.78 170.716  32
  -2   9   7 5330.63 171.588  30
  -2   9   7 5195.06 170.534  31
  -2  -9   7 5249.72 188.701  10
  -2   9   7 5560.38 191.412  10
  -2   9   6 192.213 15.4318  31
   2   9  -6 223.347 30.2367   2
  -2   9   6 222.717 35.2321  10
  -2   9   6 229.741 16.3622  32
  -2  -9   6 217.914 15.7649  31
  -2  -9   6 189.565 33.9740  10
  -2   9   6 199.127 17.3744  26
  -2  -9   6 223.098 17.7131  24
  -2   9   6 194.627 19.8255  30
  -2   9   5 5071.65 180.177  11
   2   9  -5 4932.74 175.599   2
  -2   9   4 20265.6 633.527  11
   2   9  -4 20978.3 632.504   2
   2  -9  -4 19674.4 625.788   4
  -2  -9   4 18546.8 622.320  11
  -2   9   3 1944.77 76.9477  11
   2   9  -3 2091.85 79.1202   2
   2  -9  -3 2098.11 72.6004   4
  -2   9   2 54.7542 23.6549  11
   2  -9  -2 92.7140 22.4986   4
   2  -9  -1 697.392 37.4328   4
   2  -9   0 1128.40 42.6455   7
   2   9   0 1097.16 42.8643   7
   2   9   1 19.2389 21.7729   2
  -2   9  -2 215.302 22.7382   1
   2   9   2 228.309 21.8041   2
   2   9   2 215.894 23.1929   9
   2  -9   2 196.396 21.6777   9
   2   9   3 2533.56 82.5755   8
  -2   9  -3 2484.68 88.8256   1
   2  -9   3 2632.16 93.1099   9
   2  -9   3 2426.96 82.2073   8
   2  -9   4 821.117 45.2808   9
   2   9   4 834.335 31.2281   8
   2   9   4 799.177 46.2647   9
   2  -9   4 835.053 30.9011   8
   2  -9   5 3543.88 130.770   9
   2   9   5 3583.30 132.614   9
   2  -9   5 3453.67 115.502  23
   2  -9   6 4433.62 142.541  21
   2   9   6 4457.89 141.856  13
   2   9   6 4437.18 142.677  15
   2  -9   6 4429.85 141.516  13
   2   9   6 4273.18 140.688  26
   2   9   6 4082.50 140.214  25
   2   9   6 4154.70 141.134  23
   2  -9   6 4278.68 142.223  23
   2   9   7 834.414 36.4140  13
   2  -9   7 820.060 35.5886  13
   2   9   7 766.746 31.8779  25
   2  -9   7 859.720 35.6779  21
   2  -9   7 802.557 37.3714  23
   2   9   7 763.344 34.7984  23
   2   9   7 820.753 38.4775  15
   2   9   8 3467.84 126.436  24
   2  -9   8 4015.63 130.150  17
   2   9   8 3925.68 129.944  15
   2  -9   8 3846.56 130.108  23
   2  -9   8 3947.63 128.995  21
   2  -9   8 4048.26 129.122  13
   2   9   8 3970.31 129.529  13
   2   9   8 3798.35 128.191  23
   2   9   9 0.94431 22.5116  13
   2  -9   9 31.5968 23.0946  17
   2  -9   9 35.0063 17.7507  16
   2   9   9 7.34897 23.0090  15
   2   9   9 34.1358 18.2255  23
   2  -9   9 8.90572 21.1005  13
   2  -9   9 21.9226 25.5222  23
   2  -9  10 430.967 28.0383  23
   2  -9  10 411.692 24.9280  13
   2   9  10 410.811 26.1799  13
   2  -9  10 371.725 25.6066  17
   2   9  11 9.98440 14.0198  13
   2  -9  11-4.03277 12.6734  17
   2  -9  11 14.4907 15.3653  23
   2  -9  11 3.91636 12.9411  13
  -2 -10  12 658.975 26.9539  13
  -2 -10  12 965.289 29.2934  23
  -2 -10  11 1648.52 56.1031  13
  -2 -10  11 1539.61 55.7197  17
  -2  10  11 1692.16 57.1405  24
  -2  10  11 1484.81 56.6687  13
  -2  10  10 1139.77 46.5799  24
  -2  10  10 1176.75 47.0759  25
  -2  10   9 126.783 22.0335  24
  -2  10   9 24.1374 34.6850  10
  -2 -10   9 108.941 24.6161  24
  -2  10   9 68.5443 24.9356  30
  -2 -10   9 65.2973 33.6742  10
  -2  10   8 1139.92 48.9457  30
  -2 -10   8 1154.44 65.7239  10
  -2  10   8 1166.40 68.0348  10
  -2  10   8 1169.55 45.3439  32
  -2 -10   8 1121.01 47.5376  24
  -2  10   7 431.469 23.5855  32
  -2 -10   7 497.365 43.3061  10
  -2 -10   7 433.757 23.3205  31
  -2  10   7 452.768 26.2257  26
  -2  10   7 459.725 24.1405  31
  -2  10   7 537.255 46.5836  10
  -2  10   7 408.075 27.5208  30
  -2 -10   7 464.175 26.2300  24
   2  10  -6 3616.49 131.597   2
  -2 -10   6 3492.58 131.909  10
  -2  10   6 3447.15 116.407  31
  -2  10   6 3516.08 117.706  30
  -2  10   6 3528.36 116.817  32
  -2  10   6 3576.11 117.338  26
  -2 -10   6 3475.77 116.130  31
  -2  10   6 3825.45 134.493  10
  -2 -10   6 3498.49 116.847  24
  -2  10   5 385.868 36.8113  10
   2  10  -5 379.635 37.0969   2
  -2  10   5 364.670 41.5046  11
  -2 -10   5 368.409 34.7257  10
   2  10  -4 10152.3 331.058   2
   2 -10  -4 9792.88 323.878   4
  -2  10   4 9942.44 332.030  11
   2 -10  -3 839.857 38.7730   4
  -2 -10   3 690.467 27.9587  11
   2  10  -3 764.795 48.7295   2
  -2  10   3 766.437 44.4694  11
  -2  10   2 70.1160 24.5651  11
   2 -10  -2 75.6282 23.2819   4
   2  10  -1 8992.57 299.491   7
   2 -10  -1 9513.08 299.657   7
   2 -10   0 3496.03 110.125   7
   2  10   0 3081.76 109.713   7
   2  10   1 570.106 28.2977   9
   2  10   1 656.366 35.3779   2
   2  10   2 605.201 32.5610   2
   2  10   2 565.497 23.9076   6
  -2  10  -2 556.334 33.5181   1
   2  10   2 649.509 33.5823   9
   2 -10   2 647.894 31.9375   9
   2  10   3 211.129 17.2973   2
  -2  10  -3 219.632 22.5127   1
   2  10   3 247.316 15.4227   6
   2  10   3 234.503 26.7344   9
   2 -10   3 242.299 26.6422   9
   2  10   3 220.313 13.2307   8
   2 -10   3 246.719 12.8409   8
   2  10   4 16.4006 10.5756   6
   2  10   4 7.32608 11.2100   8
   2  10   4-1.32297 24.5331   9
   2 -10   4 4.81409 9.87216   8
   2 -10   4 1.24203 23.7859   9
   2 -10   5 1158.95 55.9273   9
   2 -10   5 1024.94 40.6453  23
   2  10   5 1152.27 57.6133   9
   2  10   6 248.616 15.2616  25
   2  10   6 249.275 23.9077  15
   2  10   6 235.798 19.6893  13
   2  10   6 288.522 18.1105  28
   2  10   6 253.131 18.8856  23
   2 -10   6 271.931 19.5557  21
   2 -10   6 255.611 22.1372  23
   2 -10   6 226.157 19.2704  13
   2  10   6 272.713 16.7125  26
   2 -10   7 188.348 19.5927  21
   2  10   7 135.298 21.1239  13
   2  10   7 150.232 24.8565  15
   2 -10   7 162.556 20.2731  13
   2 -10   7 133.295 23.1981  23
   2  10   7 149.698 14.4853  25
   2  10   7 125.620 19.3367  23
   2  10   8 6437.67 210.546  15
   2  10   8 6400.51 208.950  23
   2 -10   8 6341.88 209.635  13
   2  10   8 6355.41 210.063  13
   2 -10   8 6530.79 210.023  21
   2 -10   8 6417.57 210.599  23
   2  10   9 52.5971 22.1931  13
   2 -10   9 31.0417 23.7881  17
   2  10   9 6.23614 16.1259  23
   2 -10   9 28.1129 25.2526  23
   2 -10   9 23.3495 21.0939  13
   2 -10  10 225.425 22.3017  17
   2 -10  10 261.960 24.2850  23
   2 -10  10 286.054 21.0955  13
   2  10  10 226.329 22.2127  13
   2  10  11 39.3971 12.9709  13
   2 -10  11 39.4596 14.9174  23
   2 -10  11 52.6326 11.8024  13
   2 -10  11 36.8312 12.4863  17
  -2 -11  12 1031.68 36.5338  23
  -2  11  11 4449.58 149.630  13
  -2 -11  11 4636.79 149.180  13
  -2 -11  11 4399.08 149.327  17
  -2  11  11 4900.97 150.386  24
  -2  11  10 1136.97 45.7763  25
  -2  11  10 1094.68 44.6926  24
  -2 -11   9 1933.42 93.4492  10
  -2  11   9 1874.65 94.6755  10
  -2  11   9 2104.67 76.8447  30
  -2  11   9 2113.12 75.2280  24
  -2 -11   9 2257.37 76.8214  24
  -2  11   9 2023.40 75.8110  25
  -2  11   8 282.037 21.2539  32
  -2  11   8 279.227 27.7396  30
  -2 -11   8 288.673 26.1423  24
  -2 -11   8 213.734 39.2758  10
  -2  11   8 245.822 41.2303  10
  -2 -11   7 460.393 42.2232  10
  -2 -11   7 429.338 22.9131  31
  -2  11   7 427.345 23.6894  31
  -2  11   7 433.963 28.5132  30
  -2  11   7 452.232 26.6223  26
  -2 -11   7 452.390 26.2087  24
  -2  11   7 442.280 23.6582  32
  -2  11   7 514.615 45.2041  10
  -2 -11   6 8570.30 279.567  10
  -2  11   6 8695.10 281.358  10
  -2 -11   6 7910.30 263.707  31
  -2  11   6 8529.37 265.323  26
  -2  11   6 8386.41 265.636  30
  -2 -11   6 7816.62 264.363  24
  -2  11   6 8108.92 264.073  31
  -2  11   6 8308.10 264.742  32
   2  11  -6 8438.22 279.764   2
  -2  11   5 1783.30 75.8120  10
   2  11  -5 1839.89 79.4327   2
  -2 -11   5 1665.20 73.8252  10
  -2  11   4 804.459 49.9203  11
   2  11  -4 838.855 51.2852   2
  -2 -11   3 378.180 16.0513  11
  -2  11   3 500.799 36.9795  11
  -2  11   2 3995.50 139.616  11
   2  11  -1 3379.77 114.881   7
   2 -11  -1 3447.05 114.901   7
   2 -11   0 72.3793 13.5512   7
   2  11   0 32.5176 13.9017   7
   2 -11   1 3820.81 125.074   9
   2  11   1 3509.58 125.167   9
   2  11   1 3777.53 121.384   6
  -2  11  -1 3867.06 130.335   1
  -2  11  -2 4266.62 148.405   1
   2 -11   2 4564.44 146.894   9
   2  11   2 4569.57 147.402   9
   2  11   2 4437.83 146.705   2
   2  11   2 4180.75 139.994   6
   2 -11   3 6721.27 211.239   8
   2  11   3 6480.05 211.464   6
   2  11   3 6445.43 211.286   8
   2  11   3 6843.03 221.900   9
   2 -11   3 6841.07 221.421   9
   2  11   4 1543.69 64.6578   9
   2  11   4 1378.83 48.5812   6
   2 -11   4 1502.39 63.0234   9
   2  11   5 11.6286 26.0087   9
   2 -11   5 43.7768 24.6626   9
   2 -11   5 14.9001 15.4582  23
   2 -11   6 493.051 24.5776  21
   2  11   6 404.183 19.9408  25
   2  11   6 385.797 23.8725  13
   2  11   6 436.745 21.5186  26
   2 -11   6 449.607 23.2726  13
   2  11   6 461.542 23.2673  23
   2 -11   6 459.288 25.6940  23
   2  11   6 428.235 22.4294  28
   2  11   6 425.271 27.7333  15
   2  11   7 2302.72 80.4301  25
   2  11   7 2346.40 80.9453  26
   2  11   7 2285.00 81.5643  23
   2  11   7 2406.99 84.6248  15
   2 -11   7 2565.12 83.5003  21
   2  11   7 2308.01 82.6350  13
   2 -11   7 2477.12 82.3966  13
   2 -11   7 2417.18 83.6393  23
   2 -11   8 64.0391 18.5377  21
   2 -11   8 26.9010 24.1831  23
   2  11   8 52.0581 25.3968  15
   2  11   8 17.2915 21.7858  13
   2  11   8 14.1158 17.2830  23
   2 -11   8 60.8574 20.8599  13
   2  11   9 5260.64 172.052  13
   2 -11   9 5588.52 172.776  17
   2 -11   9 5171.32 171.493  13
   2 -11   9 5496.65 172.814  23
   2 -11  10 3750.54 124.156  13
   2  11  10 3552.80 124.379  13
   2 -11  10 3879.69 125.392  23
   2 -11  10 3876.36 125.040  17
   2 -11  11 202.715 16.3138  23
   2 -11  11 167.791 12.5953  13
   2 -11  11 167.398 14.5403  17
  -2 -12  11 251.862 18.4409  17
  -2  12  11 199.396 17.5815  13
  -2  12  11 245.580 18.2100  24
  -2 -12  11 258.322 16.6096  13
  -2 -12  10 48.8360 26.4464  23
  -2  12  10 64.4156 20.2280  25
  -2  12  10 67.1506 19.5384  24
  -2  12   9 648.343 32.5993  24
  -2 -12   9 589.929 47.1870  10
  -2  12   9 587.715 32.8101  25
  -2 -12   9 655.607 34.5474  24
  -2  12   9 652.076 36.0815  30
  -2  12   8 1532.58 57.8890  30
  -2  12   8 1384.51 53.1155  32
  -2 -12   8 1462.03 55.7462  24
  -2 -12   8 1367.43 71.8562  10
  -2  12   7 5041.72 162.108  31
  -2 -12   7 4851.61 178.693  10
  -2  12   7 5043.14 163.902  30
  -2  12   7 4851.93 162.232  32
  -2 -12   7 4855.46 161.435  31
  -2  12   7 4784.04 162.998  26
  -2 -12   7 5063.52 163.003  24
  -2  12   7 4800.06 180.364  10
  -2 -12   6 1950.95 69.6770  24
  -2  12   6 2003.93 71.2906  30
  -2 -12   6 1941.87 68.4795  31
  -2  12   6 2130.27 70.9133  26
   2  12  -6 2027.52 86.7137   2
  -2  12   6 2068.61 69.6685  32
  -2  12   6 2151.32 86.9385  10
  -2 -12   6 2050.45 84.4860  10
  -2  12   6 2019.49 69.1548  31
  -2  12   6 1880.00 78.1923   1
  -2  12   5 403.842 34.5374  10
  -2  12   5 419.860 22.1684  28
  -2  12   5 403.859 42.5766  11
  -2  12   5 380.282 23.3863  30
  -2 -12   5 457.766 34.8640  10
  -2  12   5 445.310 22.1785  26
   2  12  -5 452.843 40.7411   2
  -2  12   4 4847.53 171.946  11
   2  12  -4 4754.61 171.341   2
  -2  12   3 922.859 49.4945  11
  -2  12   2 1662.06 67.9798  11
   2 -12  -1 529.767 25.5343   7
  -2  12   1 523.673 32.1907  11
   2  12  -1 490.663 25.3678   7
   2  12   0 4285.47 141.077   6
   2 -12   0 4498.92 143.499   7
   2  12   1 4937.75 169.688   9
   2 -12   1 5111.40 169.535   9
   2  12   1 5231.96 166.281   6
  -2  12  -1 5329.32 175.811   1
   2  12   2 21.9251 17.8244   9
   2  12   2 10.2762 23.0902   2
   2  12   2-2.68129 13.3418   6
  -2  12  -2 11.7837 22.0102   1
   2 -12   2 9.13561 17.0433   9
   2  12   3 2785.75 92.5875   6
   2  12   3 2763.10 91.8967   8
   2  12   3 2967.26 103.014   9
   2 -12   3 3014.12 103.106   9
   2 -12   3 2962.67 91.9175   8
   2  12   4 1636.00 56.9560   6
   2  12   4 1781.18 71.4975   9
   2 -12   4 1783.48 70.7202   9
   2 -12   5 2118.92 69.2069  13
   2  12   5 1909.86 69.1903  13
   2 -12   5 2074.58 70.2882  23
   2  12   5 1971.74 70.1796  27
   2  12   5 2087.16 69.7757  28
   2  12   6 21.8239 14.4291  23
   2 -12   6 8.31564 16.0516  21
   2 -12   6 17.8704 12.7165  29
   2  12   6 11.2329 14.8054  28
   2 -12   6 7.42250 15.6106  13
   2  12   6 23.9317 12.7493  26
   2  12   6 22.7450 21.9004  15
   2  12   6 17.4923 16.2488  13
   2 -12   6 41.1691 19.0869  23
   2  12   7 7439.00 255.467  25
   2  12   7 7769.76 256.074  23
   2  12   7 7767.46 256.171  26
   2 -12   7 8464.15 258.168  21
   2  12   7 8100.16 258.127  15
   2  12   7 7940.02 257.105  13
   2 -12   7 7963.97 257.678  23
   2 -12   7 8328.72 256.960  13
   2 -12   8 367.804 23.7105  21
   2 -12   8 390.783 28.7824  23
   2  12   8 326.631 21.5527  23
   2  12   8 344.004 29.4434  15
   2  12   8 350.310 26.2164  13
   2 -12   8 337.635 24.7387  13
   2 -12   9 20.5587 23.9073  23
   2  12   9 23.9441 20.3317  13
   2 -12   9 27.3541 18.4712  13
   2 -12  10 28.7670 13.5489  16
   2 -12  10 28.9829 19.2345  17
   2 -12  10 26.5362 15.5068  13
   2  12  10 41.1151 16.8887  13
   2 -12  10 32.7667 19.8679  23
   2 -12  11 478.474 21.3294  17
   2 -12  11 508.303 22.4235  23
  -2 -13  11 146.740 16.3537  17
  -2 -13  11 140.972 13.2516  13
  -2  13  11 169.233 15.2760  24
  -2 -13  10 106.197 16.8281  13
  -2 -13  10 125.975 26.8983  23
  -2  13  10 127.399 20.9124  25
  -2  13  10 99.6561 19.1442  24
  -2  13   9 43.6093 26.1218  30
  -2  13   9 14.1461 21.5975  25
  -2  13   9 15.5191 19.4692  24
  -2  13   9 2.19522 31.4456  10
  -2  13   8-8.69535 32.9872  10
  -2  13   8 22.2311 15.3414  32
  -2  13   8 16.6071 26.1505  30
  -2 -13   8 31.9725 31.2333  10
  -2  13   8 20.4352 21.0102  25
  -2 -13   8 5.83279 21.8220  24
  -2  13   7 316.035 37.8582  10
  -2  13   7 268.970 27.1100  30
  -2  13   7 286.984 19.7629  32
  -2 -13   7 269.677 22.3500  24
  -2 -13   7 274.943 35.2681  10
  -2  13   7 286.179 23.3622  26
  -2 -13   6 3271.55 122.960  10
  -2  13   6 3386.37 124.927  10
   2  13  -6 3329.40 126.716   2
  -2  13   6 3342.88 110.636  30
  -2  13   6 3165.13 109.614  28
  -2  13   6 3211.67 107.872  31
  -2  13   6 3057.91 117.655   1
  -2 -13   6 3259.34 107.588  31
  -2 -13   6 3122.89 108.557  24
  -2  13   6 3389.85 109.779  26
  -2  13   6 3317.02 108.575  32
  -2  13   5 411.759 22.1669  28
  -2  13   5 411.832 22.0576  26
  -2  13   5 400.207 33.5749  10
   2  13  -5 394.034 41.9388   2
  -2  13   5 407.993 23.4075  30
  -2 -13   5 335.990 31.6615  10
  -2  13   4 381.114 40.4062  11
   2  13  -4 435.344 43.0911   2
  -2 -13   4 401.508 30.0505  10
  -2  13   4 419.469 32.0049  10
  -2  13   3 1501.97 67.2858  11
  -2  13   2 31.1653 25.2112  11
  -2  13   1 4669.33 148.672  11
   2 -13  -1 4489.13 142.446   7
   2  13   0 14404.7 462.995   6
  -2  13   0 15072.5 473.020   1
   2  13   1 8955.40 300.352   9
   2 -13   1 9652.33 300.574   9
  -2  13  -1 9211.95 306.775   1
   2  13   2 2932.11 101.487   9
   2  13   2 2847.46 95.4372   6
  -2  13  -2 2899.86 106.242   1
   2 -13   2 3038.73 101.697   9
   2  13   2 2839.89 103.218   2
   2  13   3 3530.26 117.681   6
   2  13   3 3527.41 116.754   8
   2  13   3 3323.06 121.723   2
   2 -13   3 3776.62 127.043   9
   2 -13   3 3760.23 116.845   8
   2  13   3 3731.15 127.249   9
   2  13   4 106.083 18.3288  15
   2 -13   4 123.767 23.4277   9
   2  13   4 100.180 13.5436   6
   2  13   4 112.054 23.3742   9
   2 -13   5 102.928 16.8086  23
   2  13   5 87.0728 14.2651  13
   2 -13   5 100.334 15.0557  29
   2  13   5 120.980 17.8558  27
   2  13   5 131.985 13.5348  26
   2  13   5 100.226 15.2818  28
   2 -13   6 4458.78 139.807  21
   2  13   6 4381.32 140.215  15
   2  13   6 4074.06 138.129  13
   2 -13   6 4253.30 139.189  23
   2 -13   6 3917.27 137.363  29
   2  13   6 4201.94 137.933  26
   2 -13   6 4449.24 138.178  13
   2  13   6 3956.29 137.228  23
   2  13   6 4267.70 138.524  28
   2  13   7 125.532 26.0975  15
   2  13   7 108.303 15.7887  26
   2 -13   7 103.828 18.9275  21
   2  13   7 86.5039 16.1165  23
   2  13   7 147.365 20.7215  13
   2  13   7 95.1557 13.1374  25
   2 -13   7 114.303 18.8294  13
   2 -13   7 92.4083 21.8937  23
   2 -13   8 2730.79 89.5264  21
   2 -13   8 2644.46 90.5820  23
   2 -13   8 2795.17 89.2388  13
   2  13   8 2583.01 89.5200  13
   2 -13   9 20.9571 17.8397  13
   2  13   9 22.7422 18.4257  13
   2 -13   9 32.4782 22.7341  23
   2 -13  10 130.275 20.3588  23
   2 -13  10 105.010 14.1683  16
   2  13  10 89.5377 16.1830  13
   2 -13  10 118.743 15.2461  13
   2 -13  10 126.664 19.7094  17
   2 -13  11 567.954 24.4181  17
   2 -13  11 662.535 25.2176  23
  -2 -14  11 349.109 21.7231  23
  -2 -14  11 317.303 19.8789  17
  -2  14  10 5909.81 184.082  25
  -2  14  10 5202.13 181.980  13
  -2 -14  10 5431.95 181.518  13
  -2  14  10 5755.37 183.124  24
  -2 -14  10 5996.25 184.748  23
  -2  14   9 547.277 30.6464  25
  -2  14   9 491.981 28.6284  24
  -2  14   9 496.603 34.3244  30
  -2  14   8 405.705 31.5789  30
  -2 -14   8 325.409 38.3049  10
  -2  14   8 419.441 28.0933  25
  -2  14   8 393.435 22.7158  32
  -2  14   8 385.241 41.5380  10
  -2 -14   7 7.60812 18.8773  24
  -2 -14   7 34.9538 27.6059  10
  -2  14   7 31.8341 14.9076  32
  -2  14   7 36.2183 30.4631  10
  -2  14   7-5.23454 20.2867  26
  -2  14   7 11.3943 23.0011  30
  -2  14   6 185.975 19.4200  26
  -2  14   6 134.001 21.6912   1
   2  14  -6 134.622 35.8396   2
  -2  14   6 155.675 31.4380  10
  -2  14   6 160.028 14.6850  31
  -2  14   6 179.116 15.7709  32
  -2  14   6 141.482 21.8072  30
  -2 -14   6 114.942 28.2612  10
  -2 -14   6 142.550 17.7060  24
  -2  14   6 162.476 20.2972  28
  -2  14   5 2471.86 96.0034   1
  -2 -14   5 2431.13 94.2600  10
  -2  14   5 2434.21 84.9338  28
   2  14  -5 2675.60 104.511   2
  -2  14   5 2401.73 95.3460  10
  -2  14   5 2558.98 85.1078  26
   2  14  -4 161.242 38.7795   2
  -2  14   4 93.4594 31.6356  11
  -2 -14   4 183.667 23.3316  10
  -2  14   4 111.953 23.2798  10
  -2  14   3 29.4528 28.1671  11
  -2  14   2 6074.72 206.359  11
  -2  14   1 24.5828 21.8341  11
   2  14  -1 20.3243 11.8274   7
   2 -14  -1 28.9613 11.5156   7
  -2  14   0 8734.49 267.162   1
  -2  14   0 8812.99 261.423  11
   2  14   0 8397.21 255.361   6
  -2  14  -1 1237.38 54.5272   1
   2  14   1 1129.50 43.2534   9
   2 -14   1 1123.34 43.3499   9
   2  14   2 1056.33 48.9502   2
   2  14   2 1077.94 39.4187   6
   2 -14   2 1049.03 44.0592   9
  -2  14  -2 1114.56 51.8269   1
   2  14   2 1055.66 44.1674   9
   2  14   3 3114.17 112.618   9
   2 -14   3 3340.21 113.537   9
   2  14   3 3172.29 104.282   6
   2  14   3 3072.20 109.461   2
   2  14   4 2320.80 77.0561  15
   2  14   4 2186.60 74.9766   6
   2 -14   4 2240.27 87.3959   9
   2  14   4 2190.30 87.1680   9
   2  14   5 1471.08 50.9201  26
   2  14   5 1455.79 51.6795  28
   2 -14   5 1416.98 51.7004  23
   2  14   5 1377.22 50.5283  13
   2  14   5 1380.98 52.7694  27
   2 -14   5 1431.26 51.4268  29
   2  14   6 448.335 26.8752  27
   2  14   6 415.185 24.6267  13
   2  14   6 467.615 23.5020  26
   2 -14   6 495.253 27.2805  23
   2  14   6 509.602 25.4215  28
   2 -14   6 491.479 23.7480  29
   2 -14   6 493.309 24.1591  13
   2  14   6 538.806 30.7645  15
   2 -14   7 536.716 26.2971  13
   2  14   7 446.981 24.1403  26
   2  14   7 494.434 31.7969  15
   2 -14   7 487.472 27.2690  21
   2  14   7 485.587 27.3206  13
   2 -14   7 487.530 29.4037  23
   2 -14   8 2249.90 78.1789  21
   2 -14   8 2236.29 77.5546  13
   2  14   8 2133.17 78.0283  13
   2 -14   8 2213.53 79.4427  23
   2 -14   8 2346.49 80.8829  17
   2 -14   9 1470.56 54.8259  23
   2 -14   9 1514.47 52.2183  13
   2 -14  10 111.788 18.6169  23
   2 -14  10 91.4018 14.3062  16
   2 -14  10 94.6099 13.0248  13
   2 -14  11 13.2573 10.5429  17
   2 -14  11-2.12093 10.9100  23
  -2 -15  11 147.380 16.0368  17
  -2 -15  11 195.600 17.8029  23
  -2  15  10 315.745 20.6056  24
  -2 -15  10 287.437 17.9868  13
  -2 -15  10 320.574 27.6166  23
  -2  15  10 294.834 22.8920  25
  -2  15   9 2066.84 77.4915  30
  -2  15   9 2093.00 74.1462  24
  -2  15   9 2108.12 75.3613  25
  -2  15   8 1016.42 38.0319   6
  -2  15   8 1086.96 44.5627  25
  -2  15   8 1097.69 47.6754  30
  -2  15   8 1024.43 40.1301  32
  -2 -15   7 323.735 35.9721  10
  -2  15   7 363.748 38.6048  10
  -2  15   7 439.885 27.5648  26
  -2  15   7 449.695 30.7983  30
  -2 -15   7 394.138 26.0281  24
  -2  15   7 415.440 27.1651  25
  -2  15   7 471.030 23.2923  32
  -2  15   6 1649.95 72.1093   1
  -2 -15   6 1842.08 75.8946  10
  -2  15   6 1806.93 62.2512  32
  -2  15   6 1716.23 76.9800  10
  -2 -15   6 1683.81 62.7004  24
  -2  15   6 1754.83 61.2308  31
   2  15  -6 1813.34 83.3939   2
  -2  15   6 1869.61 64.5182  26
  -2  15   6 1834.30 65.5124  30
  -2  15   6 1720.88 64.2135  28
  -2 -15   5 6099.59 209.773  10
  -2 -15   5 5759.68 199.657  24
  -2  15   5 6442.48 201.296  26
  -2  15   5 6148.45 200.939  28
   2  15  -5 6776.47 221.395   2
  -2  15   5 6112.04 212.732   1
  -2  15   5 6389.52 211.733  10
  -2  15   5 6278.64 200.259  32
   2  15  -4 15.1657 35.8416   2
  -2 -15   4 17.8899 19.5221  10
  -2  15   4 23.5478 19.5023  10
  -2  15   4 6.58024 29.7473  11
  -2 -15   3 45.6738 17.2323  10
  -2  15   3 53.7567 28.2469  11
   2 -15  -2 22619.5 705.834   7
   2  15  -2 20535.7 705.323   7
  -2  15   1 3624.43 115.007   1
  -2  15   1 3703.18 109.760  11
   2  15   0 61.7382 8.85300   9
   2  15   0 66.5496 15.7543   6
  -2  15   0 62.1645 18.2421  11
  -2  15   0 67.4086 29.3461   1
  -2  15  -1 10843.8 336.634   1
  -2  15  -1 10257.2 327.418  11
   2  15   1 9806.48 326.027   9
  -2  15  -2 5167.27 174.661   1
   2 -15   2 5171.77 167.144   9
   2  15   2 5043.24 171.309   2
   2  15   2 4973.00 162.062   6
   2  15   2 4765.72 166.228   9
   2  15   3 741.238 37.4979   9
   2  15   3 790.685 31.5392   6
   2  15   3 778.637 36.9552   2
   2 -15   3 826.230 38.8569   9
   2  15   4 1233.30 45.6002  20
   2  15   4 1110.66 42.0549   5
   2  15   4 1213.83 43.0598   6
   2  15   4 1211.35 45.5845  15
   2  15   4 1125.28 45.1946  27
   2 -15   4 1210.97 44.0575  29
   2  15   4 1191.95 43.9716  28
   2  15   5 0.74382 13.0092  26
   2  15   5 29.4806 15.8711  28
   2 -15   5 0.37547 14.8685  29
   2  15   5-12.5559 18.9015  27
   2 -15   5 6.98750 15.7129  23
   2  15   6 25.9473 14.3950  26
   2  15   6 27.8190 23.9749  15
   2  15   6 11.2443 19.9097  27
   2 -15   6 0.40505 19.0293  23
   2 -15   6 33.3617 15.4029  29
   2  15   6 25.0206 17.2163  28
   2  15   6 10.6024 15.2660  13
   2 -15   7 2775.12 90.7569  13
   2  15   7 2577.66 90.3802  26
   2 -15   7 2789.25 92.4062  21
   2  15   7 2502.12 90.8661  13
   2 -15   7 2724.17 92.1119  23
   2 -15   8 1915.98 68.4457  21
   2 -15   8 1921.17 67.5108  13
   2 -15   8 2005.69 71.5468  17
   2 -15   8 1905.14 69.8344  23
   2  15   8 1899.83 68.3803  13
   2 -15   9 754.675 31.0749  13
   2 -15   9 823.404 34.9310  23
   2 -15  10 59.4588 13.5437  16
   2 -15  10 49.1854 16.9590  23
   2 -15  11-4.91348 9.59134  17
   2 -15  11 8.80851 9.47826  23
  -2 -16  11 5.74069 13.3179  17
  -2 -16  11 2.07683 14.6675  23
  -2  16  10 710.122 32.2413  25
  -2  16  10 702.593 30.1254  24
  -2 -16  10 735.637 35.3343  23
  -2  16   9 613.333 32.3893  25
  -2  16   9 600.523 29.7785  24
  -2  16   9 629.994 36.7392  30
  -2  16   8 171.578 14.6010   6
  -2  16   8 126.698 28.0933  30
  -2 -16   8 128.705 16.5225  29
  -2  16   8 128.430 22.6812  25
  -2  16   7 10.9498 13.9367  32
  -2  16   7 5.37596 26.6618  10
  -2  16   7 6.57892 20.4307  26
  -2  16   7 3.26830 19.9895  25
  -2  16   7-10.7294 24.2638  30
  -2  16   6 7054.91 249.805  10
  -2  16   6 7019.59 248.042   1
  -2  16   6 7304.42 236.735  32
  -2  16   6 7145.77 238.058  28
   2  16  -6 7486.62 258.148   2
  -2  16   6 7630.19 238.524  26
  -2 -16   5 606.619 37.4198  10
  -2  16   5 735.610 39.7518  10
   2  16  -5 658.191 52.4502   2
  -2  16   5 724.004 28.8237  32
  -2  16   5 682.318 31.6010  28
  -2  16   5 671.495 42.0643   1
  -2  16   4 1072.37 48.0202  10
  -2  16   4 1060.41 58.9882  11
   2  16  -4 1100.65 63.3562   2
  -2  16   4 1113.23 41.6501  28
  -2  16   4 1068.25 54.3413   1
  -2  16   3 2573.07 97.6907   1
  -2  16   3 2723.41 99.1429  11
   2  16  -2 301.399 17.8558   7
  -2  16   2 428.118 32.4571  11
  -2  16   1 10.8155 20.2045  11
  -2  16   1-1.24890 29.5170   1
  -2  16   0 540.898 28.8844  11
  -2  16   0 542.334 40.4898   1
   2  16   0 526.393 25.0321   6
  -2  16  -1 13745.2 451.400   1
  -2  16  -2 28300.3 863.123   1
   2  16   2 27556.1 849.895   6
   2  16   2 27541.8 859.455   2
   2  16   3 7073.07 243.496   2
   2  16   3 7465.08 237.202   6
   2 -16   4 1470.49 51.8306  29
   2  16   4 1501.39 53.3502  20
   2  16   4 1409.19 50.6620   6
   2  16   4 1475.27 51.9044  28
   2  16   4 1461.85 53.2527  27
   2  16   4 1298.92 49.6352   5
   2  16   5 475.837 23.4214  26
   2  16   5 479.847 27.6422  27
   2 -16   5 470.402 24.7464  29
   2 -16   5 433.613 24.4221  23
   2  16   5 474.561 25.2661  28
   2  16   6 5285.83 163.880  28
   2  16   6 5063.91 164.218  27
   2 -16   6 5170.02 162.848  29
   2  16   6 4826.87 162.680  26
   2 -16   6 5242.51 163.380  23
   2 -16   7 484.973 23.7947  29
   2  16   7 457.784 25.7958  13
   2  16   7 507.715 25.2007  26
   2 -16   7 526.935 27.7003  21
   2 -16   7 531.678 28.8725  23
   2 -16   8 740.291 31.8579  21
   2 -16   8 717.276 37.0424  17
   2  16   8 626.412 30.6693  13
   2 -16   8 730.491 34.3035  23
   2 -16   9 362.304 27.5215  17
   2 -16   9 372.503 25.2202  23
   2 -16  10 118.561 14.2709  16
   2 -16  10 152.328 16.9774  23
   2 -16  11 576.223 21.6005  23
  -2 -17  11 137.031 15.0996  23
  -2 -17  11 117.047 14.2407  17
  -2  17  10 150.985 18.5245  25
  -2  17  10 122.322 15.1311  24
  -2 -17  10 160.476 22.8038  23
  -2  17   9 534.577 27.3927  24
  -2  17   9 516.169 34.4373  30
  -2  17   9 548.519 30.0433  25
  -2  17   8 358.242 19.3098   6
  -2 -17   8 319.725 21.0614  29
  -2  17   8 385.996 32.5993  30
  -2  17   8 388.841 27.3983  25
  -2  17   7 185.635 16.7469  32
  -2  17   7 194.586 24.4640  26
  -2  17   7 204.396 27.6983  30
  -2  17   6 89.5774 21.8029   1
  -2  17   6 23.1167 13.2421  32
  -2  17   6 20.4689 23.0923  10
   2  17  -6 56.1244 37.6138   2
  -2  17   6 34.9876 20.4922  28
  -2  17   6 61.6077 19.7254  26
  -2  17   5 2385.78 78.3429  32
  -2  17   5 2294.66 79.8355  28
  -2  17   5 2205.47 91.8012   1
   2  17  -5 2320.52 101.071   2
  -2  17   5 2085.23 86.5368  10
  -2  17   4 1343.10 63.6374   1
  -2  17   4 1244.16 54.1593  10
  -2  17   4 1427.54 50.4286  28
   2  17  -4 1454.55 72.7572   2
  -2  17   3 156.155 15.5944  10
  -2  17   3 124.956 29.5025   1
  -2  17   3 127.013 29.4803  11
  -2  17   2 2147.94 84.4484  11
  -2  17   1 118.043 33.0456   1
  -2  17   1 132.908 21.6023  11
  -2  17   0 6032.60 203.908  11
  -2  17   0 6454.59 213.419   1
   2  17   0 6161.54 199.461   6
  -2  17  -1 52.7618 29.2854   1
   2  17   2 10549.3 350.310   2
   2  17   2 10590.8 340.211   6
  -2  17  -2 10744.9 354.079   1
   2  17   3 3045.69 104.612   6
   2  17   3 2934.12 111.387   2
   2 -17   3 3332.89 105.547  29
   2  17   3 3193.93 105.986  20
   2  17   4 1737.74 59.0181   6
   2  17   4 1630.09 57.8920   5
   2  17   4 1689.60 61.4088  27
   2  17   4 1647.16 59.9217  28
   2 -17   4 1691.76 59.8868  29
   2  17   4 1656.74 61.3794  20
   2 -17   5 435.608 24.0052  23
   2 -17   5 492.202 25.3166  29
   2  17   5 430.603 28.9583  27
   2  17   5 458.511 23.7038  26
   2  17   5 490.804 26.0023  28
   2  17   6 2336.05 79.2709  28
   2  17   6 2302.36 78.1841  26
   2  17   6 2215.58 80.1532  27
   2 -17   6 2154.03 78.0637  29
   2 -17   6 2278.73 78.3682  23
   2  17   7 5.84192 15.2830  26
   2 -17   7 4.53470 14.1350  29
   2 -17   7 5.04567 17.7948  21
   2 -17   7 12.3049 20.0426  23
   2  17   7 28.5784 15.0551  13
   2 -17   8 385.235 22.7840  21
   2 -17   8 380.420 29.3488  17
   2  17   8 297.926 19.8254  13
   2 -17   8 381.336 25.6726  23
   2 -17   9 94.1902 22.4238  17
   2 -17   9 99.3586 19.6113  23
   2 -17  10 579.575 24.9475  23
   2 -17  10 519.020 23.5321  16
  -2 -18  11-11.1641 11.5180  17
  -2 -18  11 5.14229 12.4643  23
  -2 -18  10 285.718 23.0951  23
  -2  18  10 261.011 19.7720  25
  -2  18   9 88.7045 20.5347  25
  -2  18   9 73.1694 16.9797  24
  -2  18   9 77.4521 27.3610  30
  -2 -18   8 234.232 18.8576  29
  -2  18   8 211.327 16.2790   6
  -2  18   8 255.420 24.3564  25
  -2  18   8 265.132 30.2234  30
  -2  18   7 3480.57 114.830  26
  -2  18   7 3186.26 111.109  32
  -2  18   7 3402.28 111.645   6
  -2  18   6 32.7891 21.1142   1
  -2  18   6 46.1357 21.7517  28
   2  18  -6 38.4252 37.6683   2
  -2  18   6 57.7364 20.5880  26
  -2  18   6 30.8780 13.1566  32
   2  18  -5 693.636 55.1058   2
  -2  18   5 613.333 31.0177  28
  -2  18   5 579.172 40.8058   1
  -2  18   5 627.066 27.1046  32
  -2  18   5 643.936 32.4918  30
  -2  18   4 0.36871 12.2754  32
   2  18  -4 34.4023 38.7151   2
  -2  18   4 17.7562 25.3049   1
  -2  18   4 25.8881 16.8023  28
  -2  18   3 872.074 34.6421  28
  -2  18   3 868.876 49.3237  11
  -2  18   3 881.528 50.7591   1
  -2  18   2 928.492 47.7942  11
  -2  18   1 836.251 48.9256   1
  -2  18   1 683.870 36.8497  11
  -2  18   0 255.649 36.1408   1
   2  18   0 281.569 20.4510   6
  -2  18  -1 356.945 36.4709   1
  -2  18  -1 276.815 16.3486   6
  -2  18  -2 1024.56 54.1976   1
   2  18   2 986.272 49.9512   2
   2  18   2 1020.96 39.3310  20
   2  18   2 978.837 38.6282   6
   2 -18   2 925.702 37.8383  29
   2  18   3 6071.39 198.052  20
   2  18   3 6146.34 197.034   6
   2  18   3 5976.51 198.061  27
   2 -18   3 6169.76 197.529  29
   2  18   3 5771.10 204.512   2
   2  18   4 763.210 33.7758  28
   2  18   4 805.394 36.5954  20
   2  18   4 770.901 31.4394   5
   2  18   4 759.031 36.4308  27
   2 -18   4 783.456 34.0925  29
   2  18   4 789.601 32.9863   6
   2 -18   5 451.621 25.7095  29
   2  18   5 449.103 26.2660  28
   2  18   5 444.596 24.1520  26
   2  18   5 453.299 29.6015  27
   2 -18   5 441.831 23.7643  23
   2  18   6 39.4498 16.1827  26
   2 -18   6 48.3789 17.3042  29
   2  18   6 54.4152 19.2327  28
   2 -18   6 64.1911 18.3498  23
   2  18   6 50.3294 23.2533  27
   2 -18   7 3586.11 115.548  21
   2 -18   7 3525.58 116.290  17
   2  18   7 3349.40 113.746  26
   2 -18   7 3353.39 114.513  23
   2 -18   7 3295.28 113.299  29
   2 -18   8 1355.88 51.7218  21
   2 -18   8 1496.82 55.8489  17
   2 -18   8 1407.79 53.1243  23
   2 -18   9 1917.40 66.2617  17
   2 -18   9 1777.02 64.5246  23
   2 -18  10 316.577 19.6609  17
   2 -18  10 277.178 16.5249  16
   2 -18  10 316.123 17.5541  23
  -2 -19  11 494.567 20.6677  17
  -2 -19  11 491.366 20.9049  23
  -2 -19  10 28.4473 18.4974  23
  -2  19  10-10.8658 14.9215  25
  -2  19   9 4.71926 18.7990  25
  -2  19   9-18.7371 15.7265  24
  -2 -19   8 21.2715 15.9715  29
  -2  19   8-6.64861 12.9285   6
  -2  19   8-9.19912 20.9322  25
  -2  19   8-20.3484 27.8949  30
  -2  19   7 871.997 34.5416  32
  -2  19   7 881.944 41.1536  26
  -2  19   7 901.859 37.0655   6
  -2  19   6 1491.91 55.9520  28
  -2  19   6 1396.23 51.2456  32
  -2  19   6 1476.86 55.4690  26
  -2  19   6 1280.02 63.7686   1
   2  19  -6 1393.68 77.1548   2
  -2  19   5 1259.93 46.8052  32
  -2  19   5 1162.44 61.8155   1
  -2  19   5 1348.49 50.2498  28
   2  19  -5 1216.79 72.2912   2
  -2  19   5 1313.90 51.0156  30
  -2  19   4 1138.35 60.5185   1
   2  19  -4 1157.39 71.0526   2
  -2  19   4 1171.48 46.5469  28
  -2  19   4 1267.92 44.6285  32
  -2  19   3 2710.00 103.737   1
  -2  19   3 2532.26 87.0253  28
  -2  19   2 587.329 37.3583  11
  -2  19   1 4276.92 153.413   1
  -2  19   1 4125.27 144.939  11
  -2  19   0 4765.66 171.306   1
  -2  19  -1 538.118 41.6740   1
  -2  19  -1 447.519 21.0800   6
   2  19   2 232.075 20.8737  20
   2  19   2 211.409 20.1347   6
   2  19   2 183.154 29.6672   2
   2 -19   2 235.214 18.9005  29
  -2  19  -2 242.199 33.8629   1
   2  19   3 3858.27 125.318   6
   2  19   3 3577.68 133.102   2
   2  19   4 76.9375 23.1956  20
   2  19   4 74.2123 17.5082   6
   2 -19   4 90.1325 18.9922  29
   2  19   4 64.6002 18.8792  28
   2  19   4 54.5009 15.5281   5
   2  19   4 46.9357 23.4462  27
   2  19   5 4248.98 140.153  28
   2  19   5 4299.31 139.307  26
   2 -19   5 4219.46 139.520  29
   2  19   5 4116.65 140.985  27
   2 -19   5 4107.80 137.904  23
   2 -19   6 85.6841 18.1207  23
   2  19   6 83.9375 23.9693  27
   2  19   6 61.9194 20.1170  28
   2  19   6 94.1774 17.2356  26
   2 -19   6 129.422 18.9066  29
   2 -19   7 48.0740 18.1130  21
   2 -19   7 60.0587 23.7684  17
   2  19   7 57.0356 15.6816  26
   2 -19   7 39.5052 18.9464  23
   2 -19   7 21.9374 15.9538  29
   2 -19   8 285.021 19.5585  21
   2 -19   8 248.520 26.5153  17
   2 -19   8 261.444 22.3929  23
   2 -19   9 69.9600 20.4611  17
   2 -19   9 84.0883 17.2220  23
   2 -19  10 2823.07 98.5220  16
   2 -19  10 3011.46 98.4108  23
  -2 -20  11 869.232 31.3409  17
  -2 -20  11 893.399 31.2441  23
  -2  20  10 10.6643 13.9410  25
  -2 -20  10 22.8287 16.4450  23
  -2  20   9 111.405 14.6022  24
  -2  20   9 123.079 19.6525  25
  -2 -20   8 3194.47 109.350  29
  -2  20   8 3284.92 108.437   6
  -2  20   8 3334.90 111.844  25
  -2  20   7 148.589 25.4184  26
  -2  20   7 188.899 20.3009   6
  -2  20   6 5726.04 185.132  28
  -2  20   6 5122.63 195.817   1
  -2  20   6 5592.41 184.978  26
   2  20  -6 5412.93 207.363   2
  -2  20   6 5879.03 185.451  30
  -2  20   6 5460.59 181.989  32
  -2  20   5 455.093 22.1971  32
  -2  20   5 473.324 28.1733  28
   2  20  -5 457.519 53.8080   2
  -2  20   5 389.990 28.8883  30
  -2  20   5 453.936 38.6450   1
   2  20  -4 448.185 52.3601   2
  -2  20   4 413.357 39.3268   1
  -2  20   4 461.453 22.2068  32
  -2  20   4 448.446 26.3326  28
  -2  20   3 436.868 39.5751   1
  -2  20   3 461.138 22.1047  32
  -2  20   3 448.921 24.2600  28
  -2  20   2 238.150 18.9879  27
  -2  20   2 229.898 17.8833  28
  -2  20   2 215.393 35.5200   1
  -2  20   1 3115.82 120.924   1
  -2  20   0 24.9162 32.7570   1
   2  20   0 7.34760 17.0156  20
   2  20   1 10.6377 17.9816  20
  -2  20  -1-5.12455 30.2492   1
  -2  20  -1 2.45066 13.1546   6
   2 -20   1-3.65787 15.5968  29
   2 -20   2 963.127 37.0847  29
   2  20   2 889.786 37.6506   6
   2  20   2 929.039 38.6213  20
   2  20   3 544.089 35.4236   2
   2  20   3 606.260 29.2239   6
   2  20   4 1132.42 43.7520   6
   2  20   4 1081.73 44.8514  28
   2  20   4 1095.17 42.1127   5
   2 -20   4 1128.69 44.4731  29
   2  20   4 1117.54 47.2035  20
   2  20   4 1129.41 47.5383  27
   2 -20   5-9.20683 19.2504  29
   2  20   5 6.87043 24.7278  27
   2  20   5 3.63671 16.4654  26
   2  20   5-6.60809 20.2977  28
   2 -20   6 412.292 24.3002  23
   2  20   6 455.527 28.1791  28
   2 -20   6 448.213 26.2427  29
   2  20   6 449.024 24.6812  26
   2  20   6 450.495 30.6836  27
   2 -20   7 177.467 18.5997  29
   2 -20   7 157.340 19.3495  21
   2  20   7 204.136 21.5418  28
   2  20   7 211.697 18.0688  26
   2 -20   7 165.948 24.9079  17
   2 -20   7 168.474 19.9763  23
   2 -20   8 187.464 24.2433  17
   2 -20   8 177.907 16.9286  21
   2 -20   8 205.302 19.8652  23
   2 -20   9 285.294 22.1119  17
   2 -20   9 282.400 18.7083  23
   2 -20  10 33.0491 10.4013  16
   2 -20  10 16.7898 12.9151  17
   2 -20  10 20.2330 10.0317  23
  -2 -21  11 427.980 16.7080  23
  -2  21  10 440.254 21.3267  25
  -2 -21  10 445.996 22.8336  23
  -2  21   9 357.833 23.6843  25
  -2 -21   9 389.521 26.2107  23
  -2  21   8 526.383 24.6315   6
  -2 -21   8 541.123 27.3132  29
  -2  21   8 609.357 30.9391  25
  -2  21   7 415.280 30.6568  26
  -2  21   7 442.097 26.0109   6
  -2  21   6 944.805 42.4939  30
  -2  21   6 840.093 41.1490  26
   2  21  -6 830.102 62.5995   2
  -2  21   6 903.295 42.3157  28
  -2  21   6 875.173 38.6281   6
  -2  21   5 884.705 40.2227  30
  -2  21   5 804.947 51.3399   1
   2  21  -5 965.716 65.3791   2
  -2  21   5 908.731 39.6700  28
  -2  21   5 859.110 34.4460  32
  -2  21   4 984.416 40.7068  28
  -2  21   4 1028.24 56.6601   1
  -2  21   4 936.700 37.1447  32
  -2  21   4 956.812 40.8484  30
   2  21  -4 980.271 67.8099   2
  -2  21   3 170.581 19.0566  28
  -2  21   3 185.418 15.3857  32
  -2  21   3 151.551 33.3193   1
  -2  21   2 1008.43 39.7269  28
  -2  21   2 1080.65 40.6883  27
  -2  21   2 975.141 57.5672   1
  -2  21   2 1019.89 38.9484  32
   2  21  -1 4403.89 144.246  20
   2 -21  -1 4364.20 143.760  29
  -2  21   1 4493.62 162.730   1
   2  21   0 935.407 38.2623  20
  -2  21   0 961.127 56.5670   1
   2 -21   0 936.083 36.9977  29
  -2  21   0 937.611 36.3121   6
   2  21   1 7477.97 244.361  20
  -2  21  -1 7485.13 242.768   6
  -2  21  -1 7829.09 262.847   1
   2  21   1 7494.40 244.235   6
   2 -21   1 7636.85 244.098  29
   2  21   2 5937.19 196.426  20
   2  21   2 6173.45 209.698   2
   2 -21   2 6004.78 195.932  29
   2  21   3 701.778 33.3741   6
   2 -21   4 198.855 22.3091  29
   2  21   4 190.583 19.1117   5
   2  21   4 228.262 23.1253  28
   2  21   4 223.078 21.6708   6
   2  21   4 248.089 28.0770  27
   2 -21   5 1191.44 49.1261  29
   2  21   5 1267.83 52.6269  27
   2  21   5 1290.89 50.1970  28
   2  21   5 1267.76 48.2620  26
   2 -21   6 2064.77 73.4493  29
   2  21   6 2035.58 76.0512  27
   2  21   6 2127.89 74.7491  28
   2  21   6 2144.47 72.9706  26
   2 -21   6 2001.34 71.5883  23
   2  21   7 192.381 17.6455  26
   2 -21   7 192.098 24.0011  17
   2 -21   7 178.590 18.5715  29
   2  21   7 179.596 21.3440  28
   2 -21   7 170.447 19.3899  21
   2 -21   7 180.521 19.3212  23
   2 -21   8 147.158 22.4856  17
   2 -21   8 137.487 15.4666  21
   2 -21   8 155.843 17.8939  23
   2 -21   9 1115.19 42.0686  16
   2 -21   9 1129.69 42.1084  17
   2 -21   9 1070.15 39.8560  23
   2 -21  10 834.152 32.2062  16
   2 -21  10 1011.47 33.2892  17
  -2  22  10 390.231 18.9378  25
  -2 -22  10 379.973 19.7146  23
  -2  22   9 49.2779 17.4792  25
  -2 -22   9 66.8105 19.2484  23
  -2 -22   8 12.5455 16.5813  29
  -2  22   8 28.4619 20.2716  25
  -2  22   8 2.98186 13.7833  24
  -2  22   7 486.370 27.1712   6
  -2  22   7 428.858 31.5868  26
  -2  22   7 504.468 33.6015  30
  -2  22   6 27.9721 25.4164  28
  -2  22   6 45.6568 25.1841  30
   2  22  -6 49.3846 38.9472   2
  -2  22   6 46.7411 24.0207  26
  -2  22   6 32.4980 20.9410   6
   2  22  -5 122.840 43.9512   2
  -2  22   5 98.8986 29.6331   1
  -2  22   5 68.5688 23.4285  28
  -2  22   5 78.0887 12.9501  32
  -2  22   5 70.5687 22.4408  30
   2  22  -4 20.0014 41.5895   2
  -2  22   4-15.3737 20.2721  28
  -2  22   4-4.87246 20.5494  30
  -2  22   4 12.0046 29.5701   1
  -2  22   4-16.9332 12.9809  32
  -2  22   3 3419.88 137.378   1
  -2  22   3 3595.60 119.817  28
  -2  22   3 3579.34 118.594  32
  -2  22   2 4370.83 143.935  27
  -2  22   2 4258.60 143.514  32
  -2  22   2 4462.59 143.952  28
  -2  22   2 4366.26 162.953   1
   2  22  -1 1070.40 41.0889  20
   2 -22  -1 1029.39 39.7686  29
  -2  22   1 1056.46 40.2423  27
  -2  22   1 1034.20 60.6246   1
  -2  22   0 3779.77 142.319   1
  -2  22   0 3609.63 121.476   6
   2  22   0 3579.04 122.708  20
   2 -22   0 3845.38 122.405  29
  -2  22  -1 1764.19 60.9832   6
  -2  22  -1 1735.62 82.0342   1
   2  22   1 1713.61 63.5976  20
   2 -22   1 1736.76 62.7471  29
   2  22   1 1795.60 63.6824   6
   2  22   2 1759.82 78.1983   2
   2  22   2 1804.74 65.9010  20
   2 -22   2 1801.94 64.4758  29
   2  22   3 2705.91 93.2005   6
   2 -22   4 300.956 24.2521  29
   2  22   4 270.199 20.3017   5
   2  22   4 266.064 24.7021  28
   2  22   4 285.297 29.9485  27
   2  22   5 27.7354 17.7891  26
   2 -22   5 3.39435 20.7155  29
   2  22   5 14.5652 21.9311  28
   2  22   5 44.3531 27.4459  27
   2 -22   6 13.3572 18.9187  29
   2  22   6 22.1762 16.5419  26
   2 -22   6 1.31832 20.6636  17
   2  22   6 22.0277 21.1941  28
   2 -22   7 565.644 28.3366  21
   2  22   7 610.262 27.2395  26
   2 -22   7 577.832 28.1148  29
   2 -22   7 596.143 31.6422  17
   2  22   7 608.817 30.4691  28
   2 -22   7 590.071 27.4688  23
   2 -22   8 1180.07 44.1787  21
   2 -22   8 1210.19 44.5537  23
   2 -22   8 1312.71 47.6782  17
   2 -22   9 953.469 35.4842  17
   2 -22   9 848.569 32.5240  23
   2 -22  10 1229.62 37.5609  17
   2 -22  10 962.843 36.7373  16
  -2 -23  10 1044.26 37.5124  17
  -2 -23  10 984.479 36.0945  23
  -2 -23   9 724.178 32.8311  23
  -2  23   9 807.807 32.4345  25
  -2  23   8 18.1611 19.0556  25
  -2 -23   8 52.7699 16.7112  29
  -2  23   7 5586.77 180.458   6
  -2  23   7 5718.85 183.159  30
  -2  23   7 5174.88 182.291  26
  -2  23   6 913.645 42.7122  28
  -2  23   6 817.986 41.7962  26
   2  23  -6 901.382 64.0708   2
  -2  23   6 869.644 41.7233  30
  -2  23   6 901.669 38.9365   6
  -2  23   5 1388.28 56.7170  28
  -2  23   5 1333.14 70.8067   1
   2  23  -5 1400.72 82.2517   2
  -2  23   5 1412.83 55.7739  30
  -2  23   5 1524.95 55.4567   6
  -2  23   4 662.796 27.6778  32
   2  23  -4 653.990 60.5842   2
  -2  23   4 640.616 48.5210   1
  -2  23   4 636.021 32.9231  28
  -2  23   4 576.995 32.0509  30
  -2  23   3 1139.43 62.9551   1
  -2  23   3 1031.69 40.4170  32
  -2  23   3 1116.67 43.6105  28
  -2  23   2 4273.77 140.244  27
   2  23  -2 4136.35 139.187  20
  -2  23   2 4423.19 161.465   1
  -2  23   2 4211.03 139.545  32
  -2  23   2 4289.54 140.152  28
   2  23  -1 2446.30 84.5002  20
   2 -23  -1 2431.47 83.5677  29
  -2  23   1 2452.75 84.1698   6
  -2  23   1 2393.45 104.655   1
  -2  23   1 2537.25 83.9373  27
   2 -23   0 2326.07 81.4036  29
   2  23   0 2356.64 82.5725  20
  -2  23   0 2565.98 104.119   1
  -2  23   0 2405.93 81.1374   6
   2  23   1 28.7074 21.7801  20
  -2  23  -1 8.42428 15.5106   6
  -2  23  -1 39.4548 33.6585   1
   2 -23   1 6.37638 17.3802  29
   2 -23   2 3129.36 105.208  29
   2  23   2 2886.17 118.781   2
   2  23   2 3126.62 106.293  20
   2  23   3 1979.43 71.6042   6
   2  23   4 1102.93 49.9459  27
   2  23   4 1130.41 46.8266  28
   2  23   4 1085.95 43.2244   5
   2 -23   4 1188.32 46.8950  29
   2 -23   5 1132.97 48.2828  29
   2  23   5 1230.18 47.2393  26
   2  23   5 1236.70 49.7464  28
   2  23   5 1225.82 52.4346  27
   2  23   6 153.165 18.4765  26
   2  23   6 140.928 23.2990  28
   2 -23   6 197.612 21.0423  29
   2 -23   6 129.691 22.0794  17
   2 -23   7 126.608 21.4653  17
   2 -23   7 75.4344 16.6823  21
   2 -23   7 104.423 17.5980  29
   2  23   7 111.881 15.1924  26
   2 -23   7 83.5851 15.4570  23
   2 -23   8 128.894 14.6131  23
   2 -23   8 148.493 20.1215  17
   2 -23   9 6.13656 14.6609  17
   2 -23  10 21.2842 6.49560  16
   2 -23  10 38.9137 7.58788  17
  -2 -24  10 321.793 16.5413  17
  -2 -24  10 255.769 13.8744  23
  -2  24   9 137.736 16.2591  25
  -2 -24   9 156.909 17.1271  23
  -2 -24   8 1053.42 42.2837  29
  -2  24   8 1159.54 44.3489  25
  -2  24   8 1139.85 47.3702  30
  -2  24   7 626.810 31.3364   6
  -2 -24   7 642.500 33.5888  29
  -2  24   7 734.596 37.2274  30
  -2  24   7 627.411 33.2785  25
  -2  24   7 665.385 36.2135  26
  -2  24   6 419.099 27.8948   6
  -2  24   6 481.045 32.3913  28
  -2  24   6 423.024 30.3966  30
  -2  24   6 378.608 30.4112  26
   2  24  -6 361.259 48.3401   2
  -2  24   5 519.539 45.2307   1
   2  24  -5 599.477 59.7812   2
  -2  24   5 637.023 35.0773  28
  -2  24   5 609.914 34.0592  30
  -2  24   5 681.758 34.0109   6
   2  24  -4 424.367 54.1394   2
  -2  24   4 338.406 19.5232  32
  -2  24   4 362.074 26.3394  30
  -2  24   4 351.450 27.2466  28
  -2  24   4 445.179 43.4911   1
  -2  24   3 159.361 15.4848  32
  -2  24   3 140.001 20.5325  30
  -2  24   3 141.531 23.4537   6
  -2  24   3 140.520 36.0285   1
  -2  24   3 125.412 21.0074  28
   2  24  -2 169.166 19.1431  20
  -2  24   2 207.414 22.0885   6
  -2  24   2 173.551 37.7355   1
  -2  24   2 204.406 16.6519  32
  -2  24   2 165.672 19.9095  28
  -2  24   1 161.553 38.0067   1
   2  24  -1 176.335 21.2240  20
  -2  24   1 180.414 20.2641   6
  -2  24   1 188.568 18.7082  27
   2 -24  -1 159.495 17.3256  29
  -2  24   0 8962.29 304.972   1
  -2  24   0 8833.37 282.267   6
   2 -24   0 8674.52 282.677  29
   2  24   0 8674.64 283.175  20
  -2  24  -1 14818.9 475.264   6
   2  24   1 14753.2 476.839  20
   2 -24   1 14972.4 476.478  29
   2  24   2 8470.49 276.148  20
   2 -24   2 8461.96 275.474  29
   2  24   2 8324.46 290.781   2
   2  24   2 8587.45 276.373  27
   2 -24   3 1884.22 68.8413  29
   2 -24   4 3418.67 112.856  29
   2  24   4 3486.01 113.902  28
   2  24   4 3101.94 110.159   5
   2 -24   5 1634.84 61.6636  29
   2 -24   5 1608.68 59.6209  17
   2  24   5 1681.87 60.5473  26
   2  24   5 1630.75 64.8546  27
   2  24   5 1630.85 62.5488  28
   2 -24   6 5.94763 19.1026  29
   2  24   6 40.6251 17.0393  26
   2 -24   6 16.8171 19.3803  17
   2  24   6 29.2836 22.2326  28
   2 -24   7 145.815 16.8832  21
   2 -24   7 149.607 17.8037  29
   2  24   7 126.470 15.0968  26
   2 -24   7 116.784 20.3515  17
   2 -24   8 2818.63 94.6974  17
   2 -24   9 515.898 22.9473  17
  -2 -25  10 162.820 12.1211  17
  -2 -25   9 877.114 33.3666  23
  -2  25   9 885.047 34.0375  25
  -2  25   8 777.157 33.2944  25
  -2 -25   8 736.793 31.1360  29
  -2  25   8 760.018 36.3993  30
  -2 -25   8 687.257 31.9192  23
  -2  25   7 223.758 21.4286   6
  -2  25   7 249.007 26.9255  30
  -2 -25   7 220.058 23.7630  29
  -2  25   7 233.333 27.1008  26
  -2  25   7 263.270 23.6201  25
   2  25  -6 61.7695 39.6772   2
  -2  25   6 130.443 25.7564  26
  -2  25   6 147.542 27.4931  28
  -2  25   6 131.394 24.9020  30
  -2  25   6 110.992 22.6925   6
  -2  25   5 350.635 28.1745   6
  -2  25   5 390.985 28.2491  30
  -2  25   5 390.419 30.4166  28
   2  25  -5 382.538 53.1664   2
  -2  25   4 65.7480 32.5961   1
  -2  25   4 115.602 24.3902  28
  -2  25   4 119.973 22.0780  30
   2  25  -4 125.517 47.6833   2
  -2  25   3 6310.71 206.245  32
  -2  25   3 6217.99 207.021  30
  -2  25   3 6377.53 207.830  28
  -2  25   3 6356.87 229.815   1
  -2  25   3 6447.02 207.560   6
   2  25  -2 28.4877 18.5760  20
  -2  25   2 20.7314 21.0277   6
  -2  25   2 29.3210 13.9454  32
  -2  25   2 17.4216 18.5304  28
  -2  25   2-25.1005 34.3504   1
  -2  25   1 11352.5 367.397  28
   2  25  -1 11346.9 367.613  20
   2 -25  -1 11350.7 367.048  29
  -2  25   1 11306.4 367.109  27
  -2  25   1 11575.6 367.483   6
  -2  25   1 11615.8 367.885  32
   2  25   0 24.2023 21.5951  20
  -2  25   0 62.4591 19.0670   6
  -2  25   0 79.8903 37.3809   1
   2 -25   0 29.9689 17.9696  29
   2 -25   1 3716.81 124.357  29
  -2  25  -1 3677.20 122.853   6
   2  25   1 3698.43 125.233  20
   2 -25   2 349.549 26.6289  29
   2  25   2 382.948 30.6061  20
   2  25   2 430.916 39.6176   2
   2  25   2 374.257 30.7006  27
   2  25   3 255.653 30.1758  27
   2 -25   3 244.879 25.5796  29
   2  25   4 95.1916 18.1585   5
   2 -25   4 79.3054 16.7938  17
   2  25   4 113.527 24.8711  28
   2 -25   5 3052.68 106.088  17
   2  25   5 3263.84 109.283  28
   2 -25   5 3155.56 108.215  29
   2  25   5 3217.49 110.891  27
   2  25   5 3168.97 107.446  26
   2  25   6 975.613 38.8633  26
   2 -25   6 954.356 39.7248  17
   2 -25   6 913.489 40.2628  29
   2  25   6 992.581 42.1112  28
   2 -25   7 1459.91 52.8260  21
   2 -25   7 1508.12 53.8966  17
   2  25   7 1456.21 51.6724  26
   2 -25   7 1440.47 53.0087  29
   2 -25   8 141.323 17.3773  17
   2 -25   9 1660.86 56.0926  17
  -2 -26  10 1968.61 64.5790  17
  -2  26   9 111.754 12.7822  25
  -2 -26   9 80.6147 11.7884  23
  -2 -26   8 162.612 16.5541  29
  -2  26   8 161.735 18.2023  25
  -2 -26   8 130.243 16.5107  23
  -2  26   7 89.9881 18.9749   6
  -2  26   7 59.7336 19.7040  25
  -2 -26   7 73.3031 21.2069  29
  -2  26   7 104.669 24.7054  26
  -2  26   7 62.6179 23.6604  30
  -2  26   6 329.250 28.4197  30
  -2  26   6 386.009 31.1884  28
  -2  26   6 356.018 26.9650   6
  -2  26   6 401.379 30.4520  26
   2  26  -6 293.240 46.5784   2
  -2  26   5-1.04106 21.7358  30
  -2  26   5 8.09508 24.8147  28
   2  26  -5 40.0662 42.5083   2
  -2  26   5-0.50241 23.1568   6
  -2  26   4 910.213 39.9727  30
  -2  26   4 942.107 42.0304  28
  -2  26   3 948.260 42.6106   6
  -2  26   3 857.985 59.6687   1
   2  26  -3 1063.27 72.7642   2
  -2  26   3 942.598 41.4417  28
  -2  26   3 993.142 39.8213  30
  -2  26   3 907.924 37.0157  32
  -2  26   2 5230.34 204.799   1
  -2  26   2 5735.83 182.789  28
  -2  26   2 5464.55 181.537  32
  -2  26   2 5536.30 182.615   6
   2  26  -1-24.4503 20.4540  20
  -2  26   1 0.86048 17.0779  28
   2 -26  -1-4.03014 16.3531  29
  -2  26   1-4.33954 20.1200   6
  -2  26   1-8.49406 14.8349  32
   2  26   0 3312.51 112.842  20
  -2  26   0 3414.66 111.750   6
   2 -26   0 3212.76 111.673  29
   2  26   1-41.6548 36.4724   2
  -2  26  -1 19.2525 17.1922   6
   2  26   1 13.6615 24.7958  20
   2 -26   1 41.4702 20.6232  29
   2 -26   2 4289.40 144.192  29
   2  26   2 4421.61 145.778  27
   2  26   2 4345.57 145.393  20
   2  26   2 3946.60 158.977   2
   2  26   3 595.769 38.2980  27
   2 -26   3 576.449 33.0996  29
   2  26   4 194.325 26.5619  28
   2  26   4 183.805 19.3399   5
   2  26   5 1092.14 43.6690  26
   2  26   5 1099.09 46.6673  28
   2 -26   5 1052.82 41.9813  17
   2 -26   5 1070.25 45.3122  29
   2  26   5 1085.90 49.9826  27
   2 -26   6 633.086 30.4365  17
   2  26   6 720.186 34.1799  28
   2  26   6 632.894 29.9658  26
   2 -26   6 684.269 32.2715  29
   2 -26   7 63.1703 14.2206  21
   2 -26   7 31.1277 15.9931  29
   2 -26   7 34.7684 17.1430  17
   2 -26   8 187.432 16.4786  17
   2 -26   9 8.27910 9.04920  17
   2 -26   9 19.9119 9.96038  16
  -2  27   9 728.049 27.4593  25
  -2 -27   8 226.540 16.3284  23
  -2 -27   8 285.369 17.9112  29
  -2  27   8 271.472 19.3049  25
  -2  27   7 1988.00 69.1563   6
  -2 -27   7 1936.72 70.1129  29
  -2  27   7 2047.05 71.4297  30
  -2  27   7 1908.15 71.4244  26
  -2  27   7 1923.63 69.9734  25
  -2  27   6 651.203 32.9415   6
  -2  27   6 625.334 33.7915  30
  -2  27   6 613.815 36.3203  28
  -2  27   6 661.473 36.6321  26
  -2  27   5 3605.69 123.741   6
  -2  27   5 3626.65 123.398  30
   2  27  -5 3539.67 151.448   2
  -2  27   5 3739.45 124.916  28
  -2  27   4-15.0879 24.4101  28
  -2  27   4 18.7234 20.0595  30
   2  27  -4-2.90012 43.9321   2
  -2  27   3 231.813 27.1584   6
  -2  27   3 237.940 24.4605  28
   2  27  -3 228.374 49.8715   2
  -2  27   3 185.640 20.8187  30
  -2  27   3 180.497 15.9145  32
  -2  27   2 343.797 27.4394   6
  -2  27   2 311.107 19.7070  32
  -2  27   2 318.681 20.9596  30
  -2  27   2 326.550 24.5310  28
   2  27  -1-13.8881 21.5950  20
   2 -27  -1 17.3354 16.3783  29
  -2  27   1 6.31784 14.7812  32
  -2  27   1-8.60367 20.9467   6
  -2  27   1-4.44005 17.7133  28
   2 -27   0 3022.72 105.816  29
   2  27   0 3183.64 107.253  20
  -2  27   0 3161.66 105.895   6
  -2  27  -1 3196.07 106.454   6
   2  27   1 3083.73 128.996   2
   2  27   1 3157.02 109.388  27
   2  27   1 3153.35 109.328  20
   2 -27   1 3119.38 107.716  29
   2 -27   2 1104.39 46.7678  29
   2  27   2 1102.94 60.6907   2
   2  27   2 1118.25 50.3050  27
   2 -27   3 707.812 37.0102  29
   2  27   3 739.303 41.7038  27
   2  27   4 2231.28 75.3174  28
   2  27   4 1898.48 70.3558   5
   2  27   5 8166.84 260.755  26
   2 -27   5 7697.37 258.891  17
   2 -27   5 8071.98 261.235  29
   2  27   5 8273.30 262.326  28
   2  27   5 8156.96 262.970  27
   2 -27   6 811.319 34.2978  17
   2  27   6 886.619 38.2737  28
   2  27   6 805.489 34.3372  26
   2 -27   6 856.495 36.3731  29
   2 -27   7 589.616 26.1775  21
   2 -27   7 660.975 27.5944  17
   2 -27   7 619.726 27.6571  29
   2 -27   8 264.539 16.3339  17
   2 -27   8 304.980 18.5324  16
   2 -27   9 2.78303 7.95403  16
  -2 -28   9 24.7224 10.7718  17
  -2 -28   8 22.4732 12.9855  29
  -2  28   8 26.1076 13.3054  25
  -2  28   7 57.0845 17.0033   6
  -2  28   7 42.1614 20.8152  30
  -2 -28   7 70.5586 19.6884  29
  -2  28   7 60.9619 21.3995  26
  -2  28   7 36.4176 17.6643  25
  -2 -28   6 1628.33 61.5456  29
  -2  28   6 1621.30 62.4769  28
  -2  28   6 1553.93 62.2746  26
  -2  28   6 1655.32 59.9982   6
  -2  28   6 1575.16 60.4854  30
  -2  28   5 550.692 32.0770   6
  -2  28   5 494.673 33.3220  28
  -2  28   5 565.493 34.4884  26
  -2  28   5 532.751 30.0916  30
   2  28  -5 531.823 54.8557   2
  -2  28   4 20.0019 19.3968  30
  -2  28   4 39.5722 23.7872  28
   2  28  -4 78.9900 47.4264   2
   2  28  -3 490.131 55.8762   2
  -2  28   3 457.684 31.9478   6
  -2  28   3 430.901 25.3578  30
  -2  28   3 446.497 29.7373  28
  -2  28   2 696.253 35.2047   6
  -2  28   2 615.929 28.8418  32
  -2  28   2 679.652 32.8806  28
  -2  28   2 681.635 29.1915  30
   2  28  -1 168.412 45.8910   2
  -2  28   1 185.939 23.8042   6
  -2  28   1 196.355 17.7155  32
   2 -28  -1 209.754 19.9447  29
  -2  28   1 177.523 20.4874  28
   2  28   0 393.556 49.0187   2
   2 -28   0 400.761 25.7465  29
  -2  28   0 400.468 23.6949  28
  -2  28   0 383.432 26.8290   6
   2 -28   1 374.674 27.0823  29
  -2  28  -1 361.631 24.3872   6
   2  28   1 398.282 45.1813   2
   2  28   1 381.853 31.0836  27
   2  28   2 30.3624 27.6853   2
   2 -28   2 49.5641 23.5827  29
   2  28   2 37.0800 28.8021  27
   2 -28   3 616.664 34.5098  29
   2  28   3 617.025 38.8023  27
   2  28   4 11.5745 15.7634   5
   2  28   4 26.1363 25.2756  28
   2 -28   5 21.4606 21.4207  29
   2  28   5 18.1552 23.8228  28
   2 -28   5 28.5581 14.8881  17
   2  28   5 19.5766 17.8165  26
   2 -28   6 1056.56 43.0268  29
   2 -28   6 1057.88 40.5237  17
   2  28   6 1061.97 40.9902  26
   2  28   6 1197.00 45.0173  28
   2 -28   7 89.4199 15.2212  29
   2 -28   7 88.5758 14.0900  17
   2 -28   8 148.213 14.0354  16
   2 -28   8 102.837 11.4270  17
  -2 -29   9 258.190 12.9211  17
  -2  29   8 1293.36 45.9422  25
  -2  29   7 311.474 24.3148  26
  -2  29   7 298.952 20.4187   6
  -2  29   7 308.415 23.7068  30
  -2  29   7 289.950 21.0707  25
  -2 -29   7 295.800 22.2869  29
  -2 -29   6 548.690 32.2864  29
  -2  29   6 555.130 29.9944  30
  -2  29   6 549.907 32.8812  26
  -2  29   6 523.439 28.8636   6
   2  29  -5 158.869 43.3583   2
  -2  29   5 166.685 24.3763   6
  -2  29   5 178.492 26.7086  28
  -2  29   5 179.393 27.6167  26
  -2  29   5 159.208 22.0996  30
   2  29  -4 1018.27 72.3708   2
  -2  29   4 1090.52 46.5229  28
  -2  29   4 1063.22 43.0464  30
   2  29  -3 523.492 55.0464   2
  -2  29   3 524.429 26.1529  30
  -2  29   3 494.489 30.6637  28
  -2  29   3 544.204 33.1435   6
  -2  29   2 227.453 26.4320   6
   2  29  -2 264.362 48.0317   2
  -2  29   2 207.369 16.7247  32
  -2  29   2 214.360 23.5084  28
   2  29  -1 310.576 51.7477   2
  -2  29   1 352.478 24.5052  28
   2 -29  -1 339.715 23.0195  29
  -2  29   1 389.538 27.3530   6
  -2  29   1 348.292 21.1482  32
  -2  29   0 37.6740 20.9814   6
   2  29   0-2.60468 37.7099   2
   2  29   0 9.26850 25.2577  27
   2 -29   0 15.8070 19.6795  29
  -2  29   0 19.6372 16.5907  28
  -2  29  -1 1394.84 53.3489   6
   2 -29   1 1457.09 55.2549  29
   2  29   1 1406.27 75.7491   2
   2  29   1 1415.24 58.3729  27
   2 -29   2 510.840 31.4121  29
   2  29   2 533.938 37.0873  27
   2 -29   3 188.470 26.4030  29
   2  29   3 213.096 32.4846  27
   2  29   4 67.0011 25.6875  28
   2  29   5 196.996 25.3917  28
   2  29   5 207.564 20.0351  26
   2 -29   5 172.107 23.5793  29
   2 -29   6 182.970 19.7211  29
   2 -29   6 146.024 15.1399  17
   2  29   6 177.057 15.7770  26
   2  29   6 182.793 21.6045  28
   2 -29   7 325.058 18.3683  29
   2 -29   7 302.179 16.6493  17
   2 -29   8 88.5267 11.4743  16
   2 -29   8 64.6933 8.34777  17
  -2  30   8 1132.54 39.9856  25
  -2 -30   7 161.479 18.8468  29
  -2  30   7 155.822 16.6298   6
  -2  30   7 162.517 16.7064  25
  -2  30   7 156.949 20.2884  26
  -2  30   6 234.849 21.7384   6
  -2  30   6 232.034 21.3355  30
  -2 -30   6 222.160 24.2975  29
  -2  30   6 251.053 25.0022  26
  -2  30   5 44.7686 24.6042  28
  -2  30   5-3.35144 24.9754  26
  -2  30   5 0.41896 18.8134  30
   2  30  -4 54.7269 43.4004   2
  -2  30   4 110.377 24.7394   6
  -2  30   4 103.127 17.4707  30
  -2  30   4 105.358 24.3446  28
  -2  30   3 17.0719 14.5039  30
   2  30  -3 8.77704 44.6798   2
  -2  30   3 39.2888 22.1935  28
  -2  30   3 23.8443 24.4573   6
  -2  30   2 30.5300 23.7169   6
   2  30  -2 17.3456 43.6588   2
  -2  30   2 22.3162 20.3423  28
   2 -30  -1 132.999 18.3865  29
   2  30  -1 170.575 44.8016   2
  -2  30   1 120.678 23.7316   6
  -2  30   1 130.259 20.1514  28
   2  30  -1 136.972 24.6996  27
  -2  30   1 120.816 15.5970  32
   2 -30   0 78.3951 20.3492  29
  -2  30   0 50.8525 21.2503   6
   2  30   0 10.5283 37.7456   2
  -2  30   0 74.9718 15.7942  32
   2  30   0 28.3943 25.9968  27
  -2  30   0 60.5039 17.4511  28
  -2  30  -1 1085.92 44.0813   6
   2  30   1 1096.85 49.3851  27
   2  30   1 1040.72 66.1321   2
   2 -30   1 1132.02 46.0420  29
   2 -30   2 2093.36 75.2012  29
   2  30   2 2031.63 77.5828  27
   2  30   3 2165.63 80.4279  27
   2 -30   3 2132.39 77.8658  29
   2  30   4 7845.52 256.182  28
   2  30   4 7826.39 256.791  27
   2 -30   5 713.728 33.6396  29
   2  30   5 666.153 35.1023  28
   2  30   5 664.813 30.6629  26
   2 -30   6 909.003 36.1738  21
   2 -30   6 963.554 38.0374  29
   2  30   6 994.683 39.3977  28
   2 -30   7 485.892 22.0349  16
   2 -30   7 440.479 21.0689  29
   2 -30   8 803.247 28.8749  16
  -2 -31   8 92.1848 10.0055  17
  -2  31   7 1617.32 55.5148  25
  -2  31   7 1525.23 55.4516   6
  -2  31   7 1630.91 57.0754  26
  -2 -31   7 1587.49 56.2695  29
  -2 -31   6 95.8253 21.5244  29
  -2  31   6 84.3511 21.1202  26
  -2  31   6 76.6900 16.8981  30
  -2  31   6 135.120 19.0716   6
  -2  31   5 5213.98 170.864  30
  -2  31   5 5330.15 173.731  26
  -2  31   5 5137.64 172.873  28
  -2  31   4 1425.26 54.1557  28
  -2  31   4 1444.89 54.4087   6
  -2 -31   4 1342.98 55.7392  29
  -2  31   4 1303.97 49.6189  30
  -2  31   3 2051.49 73.7346   6
  -2  31   3 1988.91 73.1140  28
  -2  31   2 1200.60 49.9880   6
   2  31  -2 1245.61 48.3587  27
   2  31  -2 1170.00 75.6946   2
  -2  31   2 1208.37 48.3355  28
   2  31  -1-11.1809 40.3921   2
   2 -31  -1 1.22874 16.5136  29
  -2  31   1 13.5797 18.2751  28
  -2  31   1-7.32448 22.0957   6
   2  31  -1 10.9843 23.3871  27
  -2  31   1-15.7672 12.7697  32
  -2 -31   0 653.719 31.6712  29
  -2  31   0 654.213 32.7295   6
  -2  31   0 636.076 29.8235  28
   2  31   0 604.959 35.8237  27
   2 -31   0 639.842 31.4322  29
  -2  31   0 621.709 29.1082  32
   2  31   0 616.565 54.8863   2
   2  31   1 400.581 44.3057   2
   2 -31   1 349.003 26.8026  29
   2  31   1 398.228 32.5534  27
  -2  31  -1 328.038 23.7428   6
   2  31   2 670.881 39.6494  27
   2 -31   2 673.656 34.8255  29
   2 -31   3 10.0463 24.3396  29
   2  31   3-7.70020 29.9440  27
   2  31   3-6.30554 20.1959   5
   2  31   4 1699.91 66.0506  27
   2  31   4 1665.98 64.0750  28
   2  31   5 2672.19 89.8164  28
   2  31   5 2492.86 87.1940  26
   2 -31   5 2597.10 88.8892  29
   2 -31   6 308.954 20.7094  29
   2 -31   6 275.900 16.7238  21
   2  31   6 269.450 21.1273  28
   2 -31   7 659.375 26.0372  16
  -2 -32   7 520.165 23.7867  29
  -2  32   7 489.209 21.7485  25
  -2  32   7 513.428 24.3718  26
  -2  32   6 29.5396 19.0078  26
  -2 -32   6 7.98327 18.6857  29
  -2  32   6 19.4846 16.9106   6
  -2  32   5 741.210 36.0228  26
  -2  32   5 721.656 35.1990  28
   2  32  -5 704.916 32.3028   5
  -2 -32   4 60.9590 25.5984  29
  -2  32   4 102.745 22.6776   6
  -2  32   4 69.9365 22.2602  28
  -2  32   3 3258.28 110.144  28
  -2 -32   3 3189.93 111.288  29
  -2  32   3 3235.53 110.507   6
  -2  32   2 218.403 25.2157   6
  -2 -32   2 187.839 25.0522  29
   2  32  -2 181.367 44.3384   2
  -2  32   2 149.204 21.6144  28
   2  32  -2 194.056 22.1733  27
   2  32  -1 60.7746 40.5975   2
  -2  32   1 37.7707 21.9431   6
  -2  32   1 84.6615 18.9714  28
  -2 -32   1 74.8641 21.5812  29
   2 -32  -1 57.6167 16.9946  29
  -2  32   1 53.9109 11.9871  32
   2  32  -1 90.8744 23.5732  27
  -2  32   0 756.404 34.2643  32
  -2  32   0 918.497 38.4478   6
   2  32   0 1044.20 64.2265   2
   2  32   0 926.143 41.4126  27
   2 -32   0 919.408 37.4252  29
  -2 -32   0 869.727 36.8280  29
  -2  32   0 832.046 35.5397  28
   2  32   1 224.534 37.1106   2
   2 -32   1 153.936 22.4007  29
   2  32   1 162.529 29.0189  27
   2 -32   2 231.590 25.9584  29
   2  32   2 274.975 30.6210  27
   2  32   2 245.565 28.5059  28
   2  32   3 576.094 30.1081   5
   2  32   3 544.797 36.8955  27
   2 -32   3 545.383 32.3913  29
   2 -32   4 169.522 23.7547  29
   2  32   4 208.613 29.2126  27
   2  32   5 505.895 27.3424  28
   2  32   5 393.045 22.2227  26
   2  32   6 1368.14 47.6059  28
   2 -32   6 1239.71 45.5851  16
   2 -32   6 1291.23 46.7680  29
   2 -32   7 93.7705 10.0778  16
  -2 -33   7-8.15306 11.7592  29
  -2  33   6 35.6662 15.1267   6
  -2  33   6 25.3658 17.2781  26
  -2  33   6 31.6083 13.4813  25
  -2  33   5 57.0793 20.9823  26
   2  33  -5 22.5450 16.3304   5
  -2 -33   5 35.0618 21.0912  29
  -2  33   5 55.5314 20.1110  28
  -2  33   4 108.168 21.6852   6
  -2  33   4 80.2338 21.2729  28
  -2 -33   4 103.559 24.5395  29
  -2  33   3 146.301 21.7723  28
  -2  33   3 137.246 23.6001   6
  -2 -33   3 135.800 24.5490  29
  -2  33   2 992.477 42.2263   6
  -2 -33   2 962.327 42.5248  29
   2  33  -2 951.559 39.9750  27
  -2  33   2 986.804 40.7331  28
   2  33  -1 56.5985 38.3964   2
  -2  33   1 31.7316 20.8879   6
   2 -33  -1 17.0920 15.9016  29
  -2 -33   1 31.2364 19.7488  29
  -2  33   1 0.41791 17.2605  28
   2  33  -1 13.6180 21.8357  27
   2 -33   0 34.8364 18.0611  29
  -2  33   0 8.07340 19.5583   6
  -2  33   0 36.3788 16.0166  28
   2  33   0 20.4154 24.2291  27
  -2  33   0 14.9319 11.5831  32
  -2 -33   0 37.6570 17.1957  29
   2  33   1 585.027 33.9754  27
   2 -33   1 532.057 28.9608  29
   2  33   2 451.693 32.8367  27
   2 -33   2 446.533 28.9418  29
   2  33   2 419.437 31.9287  28
   2  33   3 2260.94 79.0190   5
   2  33   3 2282.06 82.3821  27
   2 -33   3 2271.42 80.5217  29
   2 -33   4 200.747 15.0003  16
   2 -33   4 238.367 23.4152  29
   2  33   4 260.659 28.0065  27
   2  33   4 242.559 19.3288  26
   2 -33   5 906.003 34.7887  16
   2  33   5 1032.08 39.3326  28
   2 -33   6 277.022 15.3545  16
   2 -33   6 318.404 18.4068  29
   2 -33   7 88.7448 7.66239  16
  -2 -34   7 42.9939 10.2410  29
  -2  34   6 232.291 15.3174  25
  -2  34   6 259.802 18.7654  26
  -2 -34   5 278.565 23.3197  29
  -2  34   5 266.777 22.1734  26
  -2 -34   4 5883.09 188.757  29
  -2  34   4 5713.40 188.328   6
  -2  34   4 5658.64 188.007  28
  -2  34   3 1222.24 47.5138   6
  -2  34   3 1192.65 46.3591  28
  -2 -34   3 1107.59 47.0636  29
  -2  34   2 102.707 19.2918  28
  -2 -34   2 93.8355 21.9480  29
  -2  34   2 148.027 22.3312   6
   2  34  -2 99.8919 18.9494  27
   2  34  -1 163.692 22.3491  27
  -2  34   1 119.034 20.8959   6
   2 -34  -1 133.577 16.9222  29
  -2 -34   1 116.377 20.1028  29
  -2  34   1 139.136 18.1683  28
  -2 -34   0 329.391 21.4897  29
   2 -34   0 330.529 22.6364  29
  -2  34   0 300.846 20.0681  28
   2  34   0 351.000 27.1219  27
   2  34   1 1818.81 64.7125  27
   2 -34   1 1832.02 62.4588  29
   2 -34   2 1605.66 56.4842  29
   2  34   2 1640.64 58.6525  28
   2  34   2 1604.37 58.3489  27
   2  34   3 103.961 25.8890  27
   2 -34   3 132.794 22.1590  29
   2 -34   4 4715.56 150.943  29
   2  34   4 4463.27 149.980  26
   2  34   5 121.984 17.8851  28
   2 -34   5 82.1621 10.3339  16
   2 -34   6 738.316 24.4625  29
   2 -34   6 509.857 21.3106  16
  -2 -35   7 229.377 11.5310  29
  -2  35   6 509.083 23.1112  26
  -2 -35   5 792.285 33.1597  29
  -2  35   5 762.266 32.9231  26
  -2 -35   4 574.927 29.8850  29
  -2  35   4 609.192 28.8711   6
   2  35  -4 568.140 28.7157   5
  -2  35   4 559.914 28.0560  28
  -2  35   4 579.389 29.9661  26
  -2 -35   3 2974.96 100.186  29
  -2  35   3 2975.51 100.294   6
  -2  35   3 2884.59 99.2437  28
  -2  35   2 295.427 23.5385   6
  -2  35   2 296.961 21.1857  28
  -2 -35   2 280.947 23.1198  29
  -2 -35   1 1635.94 58.1148  29
   2 -35  -1 1598.66 56.2664  29
   2  35  -1 1626.46 58.5373  27
  -2  35   1 1550.59 56.8706  28
  -2 -35   0 193.311 17.3657  29
   2  35   0 191.344 23.8138  27
   2 -35   0 165.714 18.8887  29
   2 -35   1 4053.83 132.942  29
   2  35   1 3949.24 134.374  28
   2  35   1 3990.79 134.029  27
   2  35   2 178.336 24.4626  28
   2  35   2 210.589 25.8521  27
   2 -35   2 196.381 21.2412  29
   2  35   2 207.946 22.5962   5
   2 -35   3 184.493 20.8691  29
   2  35   3 155.400 24.3349  27
   2 -35   4 49.6751 17.9570  29
   2  35   4 50.6620 13.6961  26
   2 -35   5 871.550 33.0579  21
   2  35   5 1019.07 36.2840  28
   2 -35   6 44.2070 9.63675  29
  -2  36   6 93.2950 11.5498  26
  -2 -36   5 760.824 31.6964  29
  -2  36   5 773.884 31.3390  26
   2  36  -4 290.666 20.7101   5
  -2  36   4 314.389 20.0804  28
  -2  36   4 299.605 21.8235  26
  -2 -36   4 305.528 21.1696  29
  -2 -36   3 1.80848 17.5204  29
  -2  36   3-7.67870 16.7382   6
  -2  36   3-21.4234 16.0128  28
  -2 -36   2 3056.61 98.3396  29
  -2  36   2 2790.17 97.3382  28
  -2  36   1 76.2571 14.8107  28
  -2 -36   1 103.227 17.0324  29
   2  36  -1 101.667 18.2500  27
   2  36   0 4835.05 156.796  27
   2 -36   0 4700.71 155.629  29
   2 -36   1 71.5748 17.9616  29
   2  36   1 69.9158 22.0754  28
   2  36   1 69.6315 21.2538  27
   2  36   2 331.416 25.9822  27
   2  36   2 323.572 22.8689   5
   2 -36   2 346.578 22.8434  29
   2  36   2 338.088 24.9592  28
   2  36   3 117.751 20.2675  28
   2 -36   3 130.315 18.9181  29
   2 -36   4 43.6169 15.5668  29
   2  36   5 27.2485 12.8664  28
  -2  37   6 226.366 11.9315  26
  -2  37   5 399.057 19.1416  26
  -2 -37   5 346.792 19.1995  29
  -2  37   4 99.8974 15.9258  26
  -2 -37   4 104.492 15.7714  29
   2  37  -3 28.6236 17.1815   5
  -2 -37   3 54.5724 15.9199  29
  -2  37   3 19.3807 14.0441  28
  -2  37   2 227.908 17.2614  28
  -2 -37   2 251.058 19.0900  29
  -2  37   1 351.634 19.0319  28
  -2 -37   1 362.546 20.5444  29
   2  37   0 2340.82 77.9764  28
   2 -37   0 2160.99 75.3955  29
   2  37   0 2230.77 76.6200  27
   2 -37   1 77.0903 16.3023  29
   2  37   1 77.9896 19.6728   5
   2  37   1 80.2270 19.5429  28
   2  37   1 98.5415 19.3016  27
   2  37   2 810.539 34.6204   5
   2 -37   2 841.778 33.6809  29
   2  37   2 794.699 35.3458  27
   2  37   2 851.241 35.6896  28
   2  37   3 3.40883 12.7954  26
   2 -37   3-13.2646 14.8851  29
   2  37   3-16.3891 17.3972  28
   2 -37   4 311.074 18.2827  29
  -2  38   5 67.2004 10.1311  26
  -2 -38   5 53.5606 10.6016  29
  -2  38   4 26.3297 12.6670  26
  -2 -38   4 0.72904 12.7596  29
  -2 -38   3 421.599 21.2221  29
   2  38  -3 450.196 22.5168   5
  -2  38   3 414.196 22.3288  26
   2  38  -2 697.625 30.1118   5
  -2 -38   2 687.202 26.9294  29
  -2 -38   1 283.027 16.5919  29
   2  38  -1 304.236 22.2392   5
   2  38  -1 323.561 20.7372  28
   2  38   0 151.391 20.1781   5
   2  38   0 146.747 16.8597  27
   2  38   0 161.549 18.6204  28
   2 -38   0 138.471 13.4627  29
   2 -38   1 165.766 15.8560  29
   2  38   1 191.879 19.7589   5
   2  38   1 189.006 19.2860  28
   2  38   1 211.231 18.7587  27
   2  38   2 272.148 20.4090  28
   2 -38   2 280.735 18.5292  29
   2 -38   3-1.84490 13.3461  29
   2  38   3 12.2969 10.3384  26
   2  38   3-5.83949 14.7723  28
   2 -38   4 47.4818 12.0427  29
  -2  39   5 31.9148 6.61440  26
  -2 -39   5 30.8911 7.11739  29
  -2 -39   4 22.1980 9.65048  29
  -2  39   4 30.9574 10.1686  26
  -2 -39   3 227.254 14.9635  29
  -2  39   3 251.342 15.9039  26
   2  39  -3 227.664 14.0080  28
   2  39  -2 200.120 17.3027   5
  -2 -39   2 183.541 13.4338  29
   2  39  -2 180.751 15.2076  28
   2  39  -1 3452.68 113.719  28
   2  39   0 315.821 20.0382  28
   2  39   0 336.456 21.1920   5
   2 -39   1 1409.82 49.5512  29
   2  39   1 1481.11 51.3415  28
   2  39   2 205.762 16.6692  28
   2 -39   2 192.355 14.6923  29
   2  39   3 0.47984 11.8540  28
   2 -39   3 18.3296 10.9665  29
   2 -39   4 137.700 10.3865  29
  -2  40   4 343.412 14.1786  26
  -2 -40   4 317.877 13.7329  29
  -2  40   3 1537.15 49.9721  26
  -2 -40   3 1409.46 48.9444  29
  -2 -40   2 86.1177 9.21427  29
   2  40  -2 91.3668 11.1589  28
  -2  40   2 93.3525 12.1956  26
   2  40  -1 93.7235 12.8316  28
   2  40   0 1586.08 54.6603  28
   2  40   1 118.697 13.3738  28
   2 -40   1 87.7504 9.61452  29
   2 -40   2 1330.88 47.6214  29
   2  40   2 1532.68 48.9654  28
   2 -40   3 14.5908 7.85746  29
   2  40   3 12.5901 8.93523  28
  -2  41   3 9.52189 6.53817  26
  -2  41   2 287.364 13.9221  26
   2  41  -1 257.772 13.4321  28
   2  41   0 191.739 12.6067  28
   2  41   1 576.641 22.6397  28
   2  41   2 683.412 25.0591  28
  -3   0  12 79.3459 15.9944  13
  -3   0  11 0.29413 14.5883  23
  -3   0  11 0.43882 20.7968  24
  -3   0  10 3411.94 113.995  24
  -3   0  10 3231.28 111.739  23
  -3   0   9 1.69114 22.3489  31
  -3   0   9 8.35110 22.6957  24
  -3   0   8 1917.92 95.4217  10
  -3   0   8 2016.67 71.9511  24
  -3   0   8 1920.76 71.2915  25
  -3   0   8 2006.29 71.6321  31
  -3   0   7 19.2110 16.1821  25
  -3   0   7 17.0476 37.7840  10
  -3   0   7 15.2930 16.2182  31
  -3   0   6 6259.57 215.396  11
   3   0  -6 6470.42 211.820   3
  -3   0   6 6141.42 200.732  32
  -3   0   6 6054.04 200.011  31
  -3   0   6 6182.95 200.138  25
  -3   0   5-2.59630 26.2698  11
   3   0  -5 1.15559 29.1267   3
   3   0  -4 30563.2 934.995   3
  -3   0   4 27632.0 934.588  11
   3   0  -3 11.8532 29.2551   3
   3   0  -2 25.0210 28.2621   3
   3   0  -1-8.39378 26.3996   3
   3   0   0 14483.1 468.086   7
   3   0   1-8.69548 24.2192   7
   3   0   1-9.19627 19.6131   4
   3   0   2 16404.6 527.751   4
   3   0   3 35.2750 28.2835   9
   3   0   4 3961.03 129.826   8
   3   0   4 3988.79 145.951   9
   3   0   5 24.3074 33.4216   9
   3   0   5-6.54258 15.0333  17
   3   0   5-11.1662 15.1871  13
   3   0   5-0.37631 13.9639   8
   3   0   6 1124.30 43.6161  21
   3   0   6 1102.24 43.0560  17
   3   0   6 1137.05 43.9944  13
   3   0   6 1148.95 66.4098   9
   3   0   6 1070.89 41.2867  16
   3   0   7-2.30812 14.9741  16
   3   0   7 15.9492 22.2618  13
   3   0   7 18.2286 19.6581  17
   3   0   8 6584.23 205.273  17
   3   0   8 6498.28 206.563  13
   3   0   8 6508.23 206.312  23
   3   0   9-7.43049 24.7425  15
   3   0   9 23.6476 19.0220  17
   3   0   9-20.3862 26.9620  13
   3   0   9-20.4677 24.1164  23
   3   0  10 61.5818 19.2065  15
   3   0  10 37.6601 20.2848  23
   3   0  10 49.9215 22.4637  13
   3   0  11-3.58481 13.7646  23
   3   0  11-31.6556 14.8545  13
  -3  -1  12 2717.34 89.2314  13
  -3   1  12 2641.03 89.3787  13
  -3  -1  11 142.278 22.6908  24
  -3   1  11 168.676 22.8792  24
  -3  -1  11 142.265 18.0783  23
  -3  -1  10 3841.49 125.638  24
  -3   1  10 3746.04 125.469  24
  -3  -1  10 3659.35 123.935  23
  -3   1  10 3555.68 123.073  23
  -3  -1   9 154.014 42.6083  10
  -3   1   9 78.8894 40.7872  10
  -3  -1   9 86.9367 23.3260  31
  -3  -1   9 82.8215 23.7386  24
  -3   1   9 124.730 24.7877  24
  -3   1   9 107.970 24.2318  31
  -3  -1   8 495.870 28.8435  31
  -3  -1   8 591.046 54.7930  10
  -3   1   8 501.814 53.5094  10
  -3  -1   8 496.778 29.0098  25
  -3   1   8 475.566 29.2812  31
  -3   1   8 508.973 29.3129  25
  -3  -1   8 503.469 29.4483  24
  -3   1   8 532.233 30.4736  24
  -3  -1   7 1280.39 48.4434  31
  -3   1   7 1251.96 48.3933  31
  -3  -1   7 1239.88 70.5237  10
  -3  -1   7 1281.73 48.4058  25
  -3   1   7 1254.61 48.1636  25
  -3   1   6 102.315 29.6439  11
  -3  -1   6 156.503 14.9515  31
  -3   1   6 149.422 15.0269  31
  -3  -1   6 144.512 28.9263  11
   3  -1  -6 191.178 27.6077   3
  -3   1   6 157.342 15.5218  25
  -3  -1   6 147.827 15.3792  25
   3   1  -6 185.208 29.8872   3
  -3  -1   6 127.714 15.6253  32
  -3   1   5 26.9661 28.1559  11
  -3  -1   5-5.00495 24.9762  11
   3   1  -5-20.1121 27.9421   3
   3  -1  -5 15.4196 26.0477   3
  -3   1   4 16626.6 559.987  11
   3   1  -4 18045.0 560.228   3
   3  -1  -4 17587.7 559.348   3
  -3  -1   4 16705.7 559.162  11
   3   1  -3 260.484 34.3726   3
   3  -1  -3 202.902 32.3907   3
   3   1  -2 2135.32 82.3462   3
   3  -1  -2 2166.99 81.9612   3
   3  -1  -1 2304.46 85.2008   3
   3   1  -1 2286.44 86.3091   3
   3   1   0 8336.53 272.794   3
   3  -1   0 8414.16 272.922   7
   3   1   0 8177.87 272.644   7
   3   1   1 2060.52 77.2844   4
   3  -1   1 2185.65 78.0132   4
   3   1   1 2150.51 80.4101   7
   3  -1   1 2160.33 80.1143   7
   3   1   2 2061.45 74.0165   4
   3  -1   3 6669.62 228.257   9
   3   1   3 6806.75 228.825   9
   3  -1   4-23.6790 31.4748   9
   3   1   4-23.9787 33.1726   9
   3  -1   4-7.41641 11.7036   8
   3   1   4 3.00395 12.0572   8
   3  -1   5 22.0616 14.3266   8
   3  -1   5 27.1699 14.9720  17
   3   1   5 3.76380 31.8869   9
   3   1   5 10.9796 14.7523  17
   3  -1   5-3.71589 32.1614   9
   3   1   5 11.3622 13.9493   8
   3  -1   5 9.78749 14.2706  13
   3  -1   5 23.9036 15.8369  23
   3  -1   6 152.541 13.1077  22
   3   1   6 183.824 19.0088  17
   3  -1   6 158.820 18.5704  21
   3   1   6 173.568 15.9450  16
   3  -1   6 187.233 39.9332   9
   3  -1   6 187.114 16.7784  16
   3  -1   6 180.459 19.3417  17
   3   1   6 221.617 40.8147   9
   3  -1   6 175.328 20.0720  13
   3   1   6 159.690 20.2909  13
   3   1   6 157.381 20.2864  23
   3  -1   7 370.775 25.9979  17
   3   1   7 335.351 25.1471  17
   3   1   7 331.151 20.6606  16
   3  -1   7 384.249 22.0669  16
   3  -1   7 339.899 27.3677  13
   3   1   7 356.118 27.2311  13
   3   1   7 380.725 27.4578  23
   3  -1   8 240.640 27.9252  13
   3  -1   8 256.045 18.6415  16
   3   1   8 243.536 23.4191  17
   3  -1   8 234.961 24.3392  17
   3   1   8 284.167 29.9484  15
   3   1   8 240.608 28.4771  13
   3   1   8 275.189 27.2098  23
   3  -1   9 1110.10 45.7373  17
   3   1   9 1171.45 48.6915  15
   3  -1   9 1186.95 48.7954  15
   3  -1   9 1189.88 48.5052  23
   3  -1   9 1164.96 49.4416  13
   3   1   9 1128.57 49.5724  13
   3   1   9 1170.12 48.1450  23
   3  -1  10 473.189 27.4352  23
   3  -1  10 461.727 28.7905  13
   3   1  10 426.393 25.7757  15
   3  -1  10 403.663 25.2722  15
   3   1  10 458.060 26.4261  23
   3   1  10 455.036 28.8497  13
   3   1  11 429.600 23.5238  13
   3   1  11 498.429 21.9159  23
   3  -1  11 481.586 22.7459  23
   3  -1  11 493.940 23.9369  13
  -3  -2  12 928.594 35.5967  13
  -3  -2  11 6244.41 195.861  24
  -3  -2  11 5785.38 193.763  23
  -3  -2  10 45.3569 22.9508  23
  -3  -2  10 25.5108 23.8193  24
  -3   2  10 25.4099 23.4050  24
  -3   2  10 33.8810 18.3122  23
  -3  -2   9 4162.96 167.460  10
  -3  -2   9 4355.39 144.169  24
  -3   2   9 4261.33 144.040  25
  -3   2   9 4239.30 144.056  24
  -3  -2   9 4300.67 144.177  31
  -3  -2   8 5671.39 202.562  10
  -3   2   8 5462.97 177.735  24
  -3  -2   8 5484.25 177.700  24
  -3   2   8 5041.96 175.680  30
  -3   2   8 5363.98 177.516  25
  -3  -2   8 5545.65 177.681  31
  -3   2   7 617.937 29.7829  25
  -3   2   7 680.054 30.5397  32
  -3  -2   7 611.756 29.1459  31
  -3   2   7 607.453 28.0138  30
  -3  -2   7 651.798 29.7356  25
  -3  -2   7 674.206 52.8147  10
  -3  -2   7 655.017 30.2852  24
  -3  -2   6 35.9530 14.1618  32
  -3   2   6 30.2740 28.8791  11
  -3  -2   6 47.8616 24.5646  11
  -3  -2   6 32.6770 13.6032  25
  -3   2   6 38.4423 13.9345  25
   3   2  -6 38.4549 28.3100   3
  -3  -2   6 28.8762 12.9797  31
  -3   2   5 3202.42 119.862  11
  -3  -2   5 3129.19 116.553  11
   3   2  -5 3416.00 118.931   3
   3  -2  -5 2991.99 114.686   3
  -3   2   4 363.789 36.5995  11
  -3  -2   4 388.135 33.1496  11
   3   2  -4 390.864 39.4357   3
   3  -2  -4 362.386 34.9616   3
   3  -2  -3 48840.6 1558.87   3
   3   2  -2 9318.29 301.428   3
   3  -2  -2 8990.30 300.462   3
   3  -2  -1 6890.93 228.963   3
   3   2   0 28414.1 914.648   3
   3  -2   0 28732.5 914.543   7
   3   2   1 280.810 26.9053   3
   3   2   1 270.151 22.8936   4
   3  -2   1 269.103 24.5262   4
   3  -2   1 285.859 28.3764   7
   3   2   2 1668.07 61.1215   4
   3  -2   3 15.8088 28.9899   9
   3  -2   4 6821.42 233.594   9
   3  -2   4 6753.75 218.319   8
   3  -2   5 504.081 44.8495   9
   3  -2   5 525.987 24.9806  17
   3   2   5 509.584 25.0483  23
   3  -2   5 487.542 23.6904   8
   3  -2   5 474.965 24.7365  13
   3  -2   5 486.994 24.8785  23
   3  -2   6 924.551 36.9941  21
   3  -2   6 878.791 33.6837  22
   3   2   6 876.967 36.0622  17
   3  -2   6 799.762 57.5749   9
   3   2   6 871.041 33.8060  16
   3  -2   6 853.105 36.2719  17
   3  -2   6 870.027 36.9871  23
   3  -2   6 806.493 36.6531  13
   3  -2   6 899.177 35.1459  16
   3   2   6 849.417 36.8660  23
   3  -2   7 17218.8 545.381  13
   3  -2   7 17295.9 544.989  17
   3   2   7 17582.4 544.684  17
   3   2   7 16339.5 543.389  16
   3   2   7 17209.9 545.310  23
   3  -2   7 16725.8 544.210  16
   3   2   8 1126.02 47.6467  15
   3  -2   8 997.085 40.7204  16
   3   2   8 1048.28 42.8088  17
   3  -2   8 1083.17 44.2392  17
   3  -2   8 1051.51 45.8521  13
   3   2   8 1037.98 45.5949  23
   3  -2   9 1907.14 69.4107  17
   3  -2   9 2038.17 72.0688  13
   3  -2   9 1922.54 71.2922  15
   3   2   9 1891.33 70.4570  23
   3   2   9 1960.55 71.4716  15
   3  -2  10 13.0667 18.3583  15
   3   2  10 30.6666 19.3397  15
   3  -2  10 35.8153 21.0714  13
   3   2  10 7.08086 19.2962  23
   3  -2  10 8.55121 20.5277  23
   3  -2  11 4.20946 13.6445  23
   3  -2  11 1.82930 14.6206  13
  -3  -3  12 77.9850 14.0793  13
  -3  -3  11 420.644 27.3365  24
  -3  -3  11 381.744 23.7435  23
  -3   3  10 792.496 37.6000  24
  -3  -3  10 812.101 37.9244  24
  -3  -3   9 254.247 44.5971  10
  -3  -3   9 280.044 25.6598  31
  -3   3   9 289.799 26.9815  24
  -3  -3   9 279.839 26.6455  24
  -3   3   9 297.679 25.9713  25
  -3  -3   8 2993.73 130.499  10
  -3  -3   8 3161.04 107.368  31
  -3   3   8 3122.89 107.965  32
  -3   3   8 3089.96 106.053  30
  -3   3   8 3183.74 107.660  25
  -3  -3   8 3292.03 108.136  24
  -3   3   8 3040.72 107.350  24
  -3  -3   7 1546.86 56.6699  31
  -3   3   7 1479.71 56.1897  30
  -3  -3   7 1730.48 81.2725  10
  -3  -3   7 1554.96 57.0738  25
  -3  -3   7 1561.97 57.1994  24
  -3   3   7 1664.17 58.0465  32
  -3   3   7 1602.53 57.3191  25
  -3  -3   6 55.9123 13.4061  25
  -3   3   6 53.9195 31.0517  11
  -3  -3   6 5.57235 21.5887  11
  -3  -3   6 39.6147 13.8985  32
  -3   3   6 52.0929 14.2479  26
  -3  -3   6 45.3518 13.6600  31
   3   3  -6 62.1261 28.8404   3
  -3   3   6 47.5715 13.8562  25
  -3   3   5 1191.57 59.8323  11
   3   3  -5 1097.22 57.9018   3
  -3  -3   5 1157.60 53.6332  11
   3  -3  -5 1191.34 53.9831   3
   3  -3  -4 3405.32 122.872   3
  -3  -3   4 3449.78 122.249  11
   3   3  -3 9785.25 336.620   2
   3  -3  -3 10680.6 336.330   3
   3   3  -2 30.7261 28.8067   2
   3  -3  -2 32.2093 26.3120   3
   3  -3  -1 907.739 43.8109   4
   3   3   0 31983.2 997.855   3
   3  -3   0 30453.3 996.964   7
   3  -3   1 1386.05 57.1547   7
   3   3   1 1387.11 56.3828   3
   3  -3   1 1399.41 56.7039   4
   3   3   2 5611.94 184.572   4
   3  -3   3 1633.66 69.7383   9
   3  -3   4 970.768 36.2753   8
   3  -3   4 977.954 53.9748   9
   3  -3   5 722.389 31.2386  13
   3  -3   5 745.695 31.2450  17
   3  -3   5 716.425 30.3484   8
   3  -3   5 672.865 49.9313   9
   3   3   5 762.015 31.2929  23
   3  -3   5 744.751 31.2988  23
   3  -3   6 1086.64 42.4236  17
   3  -3   6 1141.10 42.6377  21
   3   3   6 1059.23 41.0571  17
   3   3   6 1008.27 38.9644  16
   3  -3   6 993.941 63.0516   9
   3  -3   6 1015.63 41.9949  13
   3   3   6 1085.82 42.5403  23
   3  -3   6 1059.85 42.6061  23
   3  -3   7 367.042 26.2928  17
   3   3   7 337.113 24.0960  17
   3  -3   7 348.203 25.2459  21
   3  -3   7 373.884 22.6451  16
   3   3   7 336.568 26.9034  23
   3  -3   7 311.382 26.6449  13
   3  -3   7 372.303 27.4925  23
   3  -3   8 41.7365 17.1472  16
   3   3   8 22.0479 19.5358  17
   3  -3   8 52.0049 22.3481  17
   3   3   8 44.2240 27.7388  15
   3  -3   8 21.2662 24.7712  13
   3   3   8 12.8500 23.6867  23
   3  -3   9-5.97354 24.5741  15
   3   3   9 1.38916 22.5818  23
   3   3   9-13.3807 24.9196  15
   3  -3   9 22.8225 25.1625  13
   3  -3   9 20.6960 20.7247  17
   3  -3  10 199.246 20.7786  15
   3   3  10 199.769 20.8763  15
   3  -3  10 165.547 22.5338  13
   3   3  10 183.161 20.7019  23
   3  -3  11 410.373 22.0501  13
   3  -3  11 452.902 21.9517  23
  -3  -4  12 599.324 25.5821  13
  -3  -4  11 22.0181 20.6918  24
  -3  -4  11-7.27414 17.9447  23
  -3  -4  10 43.1849 22.6995  24
  -3   4  10 22.3535 14.0247  23
  -3   4   9 1304.80 50.8420  25
  -3  -4   9 1269.23 73.8699  10
  -3   4   9 1181.34 73.6143  10
  -3  -4   9 1348.94 51.3609  24
  -3  -4   9 1304.90 50.6247  31
  -3   4   9 1186.05 48.2458  30
  -3   4   9 1209.43 50.9910  24
  -3   4   9 1174.76 47.4951  23
  -3   4   8 1909.72 69.7119  30
  -3  -4   8 1981.56 71.0555  31
  -3  -4   8 2060.02 95.1388  10
  -3   4   8 2037.32 71.4111  32
  -3   4   8 1767.53 93.8880  10
  -3   4   8 1966.47 71.0775  25
  -3  -4   8 1935.21 71.3382  24
  -3   4   7 4627.32 150.468  25
  -3  -4   7 4767.98 172.388  10
  -3  -4   7 4478.75 150.069  24
  -3   4   7 4476.65 150.295  31
  -3   4   7 4486.74 149.762  30
  -3  -4   7 4495.73 150.196  31
  -3   4   7 4683.36 150.904  32
  -3   4   6 1205.52 61.4655  11
  -3  -4   6 1052.33 41.0703  25
  -3  -4   6 1186.33 54.0525  11
   3   4  -6 1266.53 59.0290   3
  -3  -4   6 1099.91 42.3255  32
  -3   4   6 1101.32 41.9514  32
  -3   4   6 1073.98 41.6243  31
  -3   4   6 1126.86 41.8186  26
  -3   4   6 1098.05 41.5537  25
  -3  -4   6 1113.08 41.7349  24
  -3  -4   6 1094.27 41.0722  31
  -3   4   5 5386.64 192.491  11
  -3  -4   5 5481.83 186.518  11
  -3  -4   4 3025.31 107.030  11
   3   4  -4 2849.96 110.179   2
   3   4  -3 12889.9 421.378   2
   3   4  -2 500.995 36.9135   2
   3  -4  -1 102.413 25.8619   4
   3   4   0 1046.74 48.5165   3
   3   4   0 1010.10 47.0781   7
   3   4   0 1102.44 49.8488   2
   3  -4   0 1129.28 47.3610   7
   3   4   1 427.584 29.3493   3
   3  -4   1 433.152 29.8690   7
   3   4   1 375.677 30.0044   7
   3  -4   1 365.137 28.8069   4
   3   4   2 3646.82 122.334   4
   3  -4   3 3226.28 118.276   9
   3  -4   4 234.744 33.3042   9
   3  -4   4 198.709 15.2887   8
   3   4   4 216.681 16.0591   8
   3   4   5 1661.62 59.0949  23
   3  -4   5 1570.29 77.2245   9
   3   4   5 1744.87 59.3146   8
   3  -4   5 1657.18 58.6483   8
   3  -4   5 1631.01 58.9494  23
   3  -4   5 1643.09 58.7295  13
   3   4   5 1712.83 59.2643  13
   3  -4   6 986.870 38.3947  21
   3  -4   6 908.465 38.0828  17
   3  -4   6 803.420 58.4480   9
   3  -4   6 889.835 38.0400  13
   3   4   6 860.856 37.6006  13
   3   4   6 889.520 38.0282  23
   3  -4   6 906.429 38.3129  23
   3   4   6 925.016 36.7780  17
   3   4   7 1997.30 71.0207  23
   3  -4   7 2027.28 71.1319  21
   3   4   7 1919.73 69.2687  17
   3  -4   7 1992.01 69.4252  16
   3  -4   7 1901.25 67.7263  22
   3   4   7 2033.24 72.7115  15
   3  -4   7 1949.94 70.5970  17
   3  -4   7 1910.46 70.9748  13
   3  -4   7 1953.04 71.3640  23
   3  -4   8 1671.84 63.0758  13
   3  -4   8 1672.54 61.9845  17
   3  -4   8 1580.66 59.5336  16
   3   4   8 1692.01 62.6690  23
   3   4   8 1722.96 64.5846  15
   3  -4   8 1617.71 63.4534  23
   3  -4   9 903.574 37.7012  17
   3   4   9 886.535 38.2933  23
   3  -4   9 882.023 39.9395  13
   3  -4   9 883.919 39.5525  15
   3   4   9 790.256 32.4808  14
   3   4   9 867.737 39.8480  15
   3  -4  10 6.20335 20.8291  13
   3   4  10 29.3385 18.9361  15
   3  -4  10 44.0713 18.4071  15
   3   4  10 23.9287 18.1237  23
   3   4  11 91.3274 15.4507  13
   3  -4  11 103.472 14.3142  13
   3  -4  11 102.559 15.2344  23
  -3   5  12 21.7376 13.4935  13
  -3   5  12 23.9416 12.7073  24
  -3  -5  12-4.23406 12.4167  13
  -3  -5  11 13.1634 20.0407  24
  -3  -5  11 8.43370 18.2519  23
  -3  -5  10 1332.42 53.2823  24
  -3  -5   9 995.440 64.8541  10
  -3   5   9 993.377 65.9091  10
  -3   5   9 1010.05 43.7287  25
  -3  -5   9 1024.78 43.8888  24
  -3   5   9 1054.27 42.0001  30
  -3  -5   9 984.042 43.0862  31
  -3   5   9 999.075 43.5129  31
  -3   5   9 930.478 39.2063  23
  -3   5   8 450.428 27.4423  32
  -3  -5   8 525.696 50.9867  10
  -3   5   8 488.239 50.5302  10
  -3   5   8 428.124 26.8735  30
  -3   5   8 490.659 28.5586  25
  -3   5   8 464.661 27.8201  31
  -3  -5   8 424.797 28.8630  24
  -3  -5   8 451.163 26.7671  31
  -3   5   7 1331.47 47.8360  32
   3   5  -7 1296.95 62.4651   3
  -3  -5   7 1206.43 46.5506  31
  -3  -5   7 1343.61 71.2072  10
  -3   5   7 1277.45 70.9504  10
  -3   5   7 1203.61 47.2080  31
  -3   5   7 1171.51 46.8138  30
  -3   5   7 1218.92 47.1042  25
  -3   5   7 1239.48 47.3285  26
  -3  -5   7 1214.49 46.9807  24
   3  -5  -6 2946.04 107.224   4
   3   5  -6 3017.31 112.694   3
  -3  -5   6 2932.32 108.044  11
  -3  -5   6 2728.75 96.7312  31
  -3   5   6 2851.22 97.1789  31
  -3   5   6 2935.12 97.7010  32
  -3   5   6 2999.60 117.190  11
  -3   5   6 3012.69 97.5460  26
  -3  -5   6 2887.06 96.9498  25
  -3   5   6 2914.61 97.3223  25
  -3  -5   6 2989.27 97.2754  24
  -3   5   6 2802.47 97.1413  30
  -3  -5   5 11417.8 374.624  11
   3   5  -4 9086.10 288.645   2
  -3  -5   4 8273.75 283.829  11
   3   5  -3 4198.01 148.436   2
   3  -5  -2 1883.07 70.6098   4
   3   5  -2 1695.65 72.9399   2
   3  -5  -1 295.105 30.0636   4
   3   5   0 3575.70 125.759   2
   3   5   0 3502.71 124.402   7
   3  -5   0 3741.50 124.540   7
   3  -5   1 169.441 24.8842   4
   3   5   1 100.908 23.1600   3
   3  -5   1 151.804 24.5675   7
   3   5   1 138.542 26.1856   7
   3   5   2 18656.1 581.715   9
   3   5   2 17656.1 575.779   4
  -3   5  -3 531.205 24.8872   1
   3  -5   3 555.956 38.5921   9
   3  -5   3 581.215 23.6728   8
   3   5   3 579.532 23.9991   8
   3  -5   4 272.358 16.7877   8
   3   5   4 275.641 17.2886   8
   3  -5   5 192.753 18.0898  23
   3   5   5 227.150 17.5772   8
   3  -5   5 195.727 18.1385  21
   3   5   5 220.146 36.7806   9
   3  -5   5 168.838 15.9406   8
   3   5   5 169.322 17.4978  13
   3  -5   5 177.815 18.0462  13
   3   5   5 210.031 18.1098  23
   3  -5   5 253.226 35.2126   9
   3  -5   6 2170.26 76.5116  17
   3  -5   6 2262.82 76.8476  21
   3  -5   6 1999.88 95.8550   9
   3  -5   6 2124.53 76.1927  23
   3  -5   6 2180.66 75.9689  13
   3   5   6 2248.37 76.6058  13
   3   5   6 2175.08 76.1494  23
   3   5   6 2176.81 75.0860  17
   3   5   6 2132.77 99.3926   9
   3  -5   7 121.086 20.7110  21
   3  -5   7 139.894 19.2102  16
   3  -5   7 138.583 14.4674  22
   3   5   7 165.848 27.2118  15
   3  -5   7 118.175 22.9053  13
   3   5   7 115.056 23.8181  13
   3   5   7 141.149 19.9749  17
   3   5   7 142.581 23.0776  23
   3  -5   7 114.635 23.0341  23
   3  -5   7 132.770 22.9302  17
   3  -5   8 1577.48 59.4572  17
   3   5   8 1540.07 61.3705  15
   3  -5   8 1588.95 60.1236  13
   3  -5   8 1491.37 56.9981  16
   3   5   8 1618.23 59.8397  23
   3   5   8 1643.82 60.7343  13
   3  -5   8 1468.41 60.2729  23
   3   5   9 886.697 41.6073  13
   3  -5   9 896.068 40.9485  15
   3  -5   9 977.475 39.7652  17
   3   5   9 966.812 41.7609  15
   3  -5   9 955.293 41.3350  13
   3  -5   9 947.636 42.3463  23
   3   5   9 937.609 39.7863  23
   3  -5  10 225.088 20.2774  15
   3  -5  10 192.299 20.0012  17
   3   5  10 243.349 20.2004  23
   3   5  10 211.686 21.5716  15
   3  -5  10 226.814 22.5373  13
   3   5  10 192.580 23.4486  13
   3  -5  11 579.697 25.1165  13
   3   5  11 569.473 25.4283  13
  -3  -6  12 1292.17 47.9715  23
  -3  -6  12 1457.89 48.8072  13
  -3   6  12 1388.52 49.1449  13
  -3   6  12 1569.64 49.8437  24
  -3  -6  11 49.1207 19.5939  24
  -3  -6  11 55.7218 19.0580  23
  -3  -6  10 628.184 34.1595  24
  -3  -6   9 3539.62 146.822  10
  -3   6   9 3481.51 147.867  10
  -3  -6   9 3610.45 125.107  24
  -3   6   9 3717.45 124.163  30
  -3   6   9 3801.55 125.447  25
  -3  -6   8 1214.98 69.6232  10
  -3   6   8 1018.91 67.4789  10
  -3   6   8 1073.76 44.1152  30
  -3   6   8 1003.27 43.7563  32
  -3  -6   8 1012.97 43.2744  31
  -3   6   8 1065.49 44.5749  25
  -3  -6   8 1116.00 44.9232  24
  -3   6   8 1106.21 43.7927  31
  -3  -6   7 277.866 20.4722  31
  -3   6   7 297.690 21.7532  32
  -3  -6   7 352.732 44.3676  10
  -3   6   7 243.325 42.3588  10
  -3  -6   7 303.220 22.1588  24
  -3   6   7 324.707 22.1809  26
  -3   6   7 343.056 22.0290  25
  -3   6   7 320.707 23.2126  30
  -3   6   7 317.909 21.4892  31
   3   6  -7 338.847 37.2161   3
  -3   6   6 17.2025 32.3015  11
  -3   6   6 3.80987 13.7274  31
  -3  -6   6 4.01132 12.5399  31
  -3   6   6 13.9054 15.2316  30
  -3   6   6 4.70175 14.0528  26
  -3   6   6 10.2464 13.7398  25
  -3   6   6 21.4991 13.6175  32
   3  -6  -6 33.9750 19.9031   4
  -3  -6   6 20.2235 13.3881  24
  -3  -6   5 6442.76 218.335  11
   3   6  -5 6787.63 224.086   2
   3  -6  -5 6357.53 219.680   4
  -3  -6   4 4117.51 144.737  11
  -3   6   4 4229.98 152.377  11
   3  -6  -4 4228.51 146.944   4
   3   6  -4 4305.92 151.150   2
   3   6  -3 10394.1 345.163   2
   3  -6  -3 10481.1 342.891   4
   3  -6  -2 935.021 45.8925   4
   3   6  -2 901.808 49.8916   2
   3  -6  -1 2.26021 22.3829   7
   3   6  -1 37.3056 23.7551   7
   3  -6  -1 30.8096 24.5356   4
   3   6   0 12475.5 415.371   2
   3   6   0 12659.3 414.488   7
   3  -6   0 13104.0 414.564   7
   3  -6   0 12908.7 416.036   4
   3   6   1 296.291 27.5721   2
   3   6   1 292.318 28.6396   3
   3  -6   1 319.662 26.9585   7
   3   6   1 253.529 27.6530   7
   3  -6   2 40.8788 22.5731   9
   3   6   2 52.2950 24.2810   9
   3   6   2 47.7920 19.6380   3
   3   6   2 70.9654 14.8560   4
   3  -6   3 175.251 29.6057   9
   3   6   3 130.133 29.2201   9
  -3   6  -3 119.136 14.2999   1
   3  -6   3 118.818 11.8443   8
   3   6   3 122.433 12.9133   8
   3   6   4 370.460 18.9230   8
   3  -6   4 344.980 35.2632   9
   3  -6   4 334.080 18.2251   8
   3   6   4 363.863 37.7408   9
   3  -6   5 179.480 17.1707  21
   3   6   5 154.419 16.6508   8
   3   6   5 172.465 34.9702   9
   3  -6   5 155.063 15.1832   8
   3   6   5 150.232 17.2389  23
   3  -6   5 139.595 32.0496   9
   3  -6   5 161.165 17.1842  13
   3   6   5 115.058 16.7590  13
   3  -6   5 147.626 17.5593  23
   3  -6   6 6307.07 200.561  21
   3  -6   6 5744.36 219.084   9
   3   6   6 6218.59 199.801  13
   3  -6   6 6215.38 199.491  13
   3   6   6 6073.79 222.907   9
   3   6   6 6035.43 199.518  23
   3   6   6 6041.12 198.578  17
   3  -6   6 5997.25 199.620  23
   3  -6   7 1038.27 41.8458  21
   3  -6   7 977.839 41.7925  17
   3  -6   7 981.964 41.8957  13
   3   6   7 855.499 41.8812  13
   3   6   7 1023.61 42.1848  23
   3  -6   7 949.731 42.5518  23
   3   6   7 972.148 44.5283  15
   3   6   8 2344.30 81.2936  23
   3  -6   8 2246.54 81.2090  17
   3  -6   8 2205.79 79.5125  16
   3  -6   8 2333.47 81.7314  13
   3   6   8 2351.05 83.0906  15
   3   6   8 2260.62 82.0195  13
   3  -6   8 2272.06 82.0527  23
   3  -6   9 190.164 24.8282  13
   3  -6   9 199.994 23.9790  17
   3   6   9 184.765 26.1328  15
   3   6   9 184.167 25.8641  13
   3  -6   9 200.418 17.9910  16
   3  -6   9 194.198 27.4078  23
   3   6   9 205.810 23.0920  23
   3   6  10 2829.79 98.1438  23
   3  -6  10 2939.28 98.3249  17
   3   6  10 2977.96 99.6850  13
   3  -6  10 3057.28 99.2737  13
   3  -6  10 2880.69 97.9205  15
   3  -6  11 1514.18 48.3384  13
   3   6  11 1258.16 48.2680  13
  -3   7  12 254.613 15.0521  24
  -3  -7  12 224.463 14.5062  13
  -3   7  12 214.944 15.3856  13
  -3  -7  12 228.512 14.2288  23
  -3   7  11 509.026 27.0289  24
  -3  -7  11 489.560 27.2874  23
  -3  -7  10 9.20644 22.3869  24
  -3  -7   9 714.203 55.7328  10
  -3   7   9 606.102 54.8474  10
  -3   7   9 749.040 36.1866  25
  -3  -7   9 756.138 36.6149  24
  -3   7   9 695.580 35.0833  30
  -3  -7   8 1786.30 65.0641  31
  -3  -7   8 1825.86 87.9898  10
  -3   7   8 1872.05 66.4036  25
  -3   7   8 1736.03 65.6914  30
  -3  -7   8 1882.29 66.3974  24
  -3   7   8 1780.82 65.8729  32
  -3   7   8 1724.03 65.2431  31
  -3   7   8 1617.29 87.5482  10
   3   7  -7 284.027 36.8498   3
  -3   7   7 291.575 21.7953  25
  -3  -7   7 298.685 41.2133  10
  -3   7   7 272.851 43.3503  10
  -3   7   7 283.056 21.2046  31
  -3   7   7 289.104 21.5021  26
  -3  -7   7 224.393 20.3291  24
  -3   7   7 272.847 21.0578  32
  -3   7   7 252.558 22.7403  30
  -3  -7   7 281.841 20.3759  31
  -3  -7   6 8751.50 287.302  31
  -3   7   6 8874.64 288.093  30
  -3   7   6 9022.42 288.171  32
  -3   7   6 8673.11 287.600  31
  -3  -7   6 9114.41 287.462  24
  -3   7   6 8942.99 287.838  26
  -3   7   6 9077.11 287.951  25
  -3  -7   5-8.40078 17.9465  11
   3  -7  -5 10.9453 20.9810   4
   3   7  -5 1.37849 31.0585   2
  -3   7   4 9484.78 319.080  11
  -3  -7   4 9159.76 310.683  11
   3  -7  -4 9977.37 314.649   4
   3   7  -4 9471.99 317.010   2
   3  -7  -3 5264.14 175.607   4
   3   7  -3 4936.14 178.031   2
   3   7  -2 2623.99 105.787   2
   3  -7  -2 3027.75 104.338   4
   3   7  -1 845.094 42.4835   7
   3  -7  -1 830.940 40.9930   7
   3  -7  -1 836.314 43.6899   4
   3  -7   0 12018.4 381.681   7
   3   7   0 11874.1 382.012   7
   3  -7   0 11486.3 383.852   4
   3   7   0 11557.3 383.222   2
   3   7   1 7075.65 225.144   2
   3   7   1 6961.23 224.660   3
   3   7   1 7393.37 226.205   7
   3  -7   1 7300.40 225.520   7
   3  -7   2 26782.8 794.756   9
   3   7   2 25362.2 795.008   9
   3   7   2 23370.8 790.107   3
   3   7   2 25329.0 785.802   5
   3   7   2 23216.1 788.577   4
   3   7   3 3040.25 109.388   9
  -3   7  -3 2679.14 98.1086   1
   3   7   3 2666.46 94.3932   5
   3  -7   3 2947.27 107.251   9
   3  -7   3 3025.38 94.4720   8
   3   7   3 2999.14 94.8641   8
   3   7   4 3537.05 131.266   9
   3  -7   4 3401.92 114.318   8
   3   7   4 3576.01 114.873   8
   3  -7   4 3410.19 129.232   9
   3  -7   5 850.864 33.6803   8
   3  -7   5 852.188 34.5882  13
   3  -7   5 832.162 35.2531  17
   3   7   5 905.062 34.6013   8
   3  -7   5 871.047 35.2231  21
   3   7   5 828.581 34.7692  13
   3   7   5 865.332 54.2932   9
   3   7   5 856.560 34.4971  23
   3  -7   5 929.500 53.0092   9
   3  -7   5 833.881 34.8979  23
   3  -7   6 1596.18 58.1031  21
   3  -7   6 1560.94 57.5375  13
   3   7   6 1601.04 57.8461  13
   3   7   6 1562.42 57.1448  23
   3  -7   6 1554.82 57.8620  23
   3   7   6 1445.63 78.9511   9
   3  -7   6 1493.65 76.9716   9
   3  -7   7 701.945 34.1943  21
   3   7   7 761.505 34.6840  23
   3   7   7 709.867 35.7119  13
   3  -7   7 697.452 34.3582  13
   3   7   7 670.581 38.1677  15
   3  -7   7 680.673 35.0368  23
   3  -7   8-13.6825 18.5875  16
   3  -7   8 28.5275 23.9170  17
   3   7   8 23.0700 22.0514  23
   3   7   8-27.7459 27.1518  15
   3   7   8 1.43299 12.5797  14
   3  -7   8-9.25749 23.2991  13
   3   7   8 10.6748 23.7962  13
   3  -7   8 21.1944 24.1481  23
   3  -7   9 212.557 19.3399  16
   3   7   9 222.955 22.8269  23
   3   7   9 235.152 25.5914  13
   3  -7   9 230.994 24.7660  17
   3   7   9 206.411 26.7601  15
   3  -7   9 245.931 24.8948  13
   3  -7   9 268.071 27.3754  23
   3  -7  10 75.0977 18.2442  17
   3  -7  10 100.777 17.4285  15
   3  -7  10 64.4032 18.7782  13
   3   7  10 28.3184 19.1759  13
   3  -7  10 80.5505 21.3246  23
   3  -7  11 20.0441 11.7431  13
   3   7  11 11.0061 12.3899  13
  -3  -8  12 142.813 11.5761  13
  -3   8  12 141.618 12.9951  24
  -3   8  12 131.434 12.5936  13
  -3  -8  12 121.966 12.1770  23
  -3  -8  11 452.070 26.6282  23
  -3   8  11 479.622 25.7342  24
  -3   8  10 92.7977 23.1419  25
  -3  -8  10 81.2942 22.6550  24
  -3   8  10 63.8526 22.3016  24
  -3  -8   9 21.3628 32.9402  10
  -3   8   9-5.02779 34.3476  10
  -3   8   9-24.8501 22.4260  30
  -3   8   9-8.42118 22.2780  25
  -3  -8   9 5.41423 22.6846  24
  -3   8   8 1491.08 57.4439  31
  -3  -8   8 1587.38 79.6259  10
  -3  -8   8 1468.23 56.6277  31
  -3   8   8 1452.66 57.3239  32
  -3   8   8 1479.07 80.9033  10
  -3   8   8 1546.19 58.1030  25
  -3   8   8 1560.04 58.4996  30
  -3  -8   8 1580.67 58.1117  24
  -3   8   7 9005.80 292.088  30
  -3  -8   7 9304.87 311.828  10
   3   8  -7 9236.47 309.037   3
  -3   8   7 8796.94 291.591  31
  -3   8   7 9378.33 313.507  10
  -3   8   7 9152.91 292.225  25
  -3   8   7 8931.36 292.339  32
  -3  -8   7 8919.15 291.311  31
  -3  -8   7 9207.70 291.773  24
  -3   8   7 8935.85 291.995  26
  -3   8   6 240.632 21.1202  30
  -3   8   6 222.078 17.6551  32
   3   8  -6 185.868 32.1460   2
  -3  -8   6 195.313 16.5764  31
  -3   8   6 238.682 18.2024  26
  -3  -8   6 214.385 17.3067  24
  -3   8   6 183.979 17.1250  31
  -3   8   5 2037.79 91.8164  11
   3  -8  -5 2164.18 82.7337   4
  -3  -8   5 2103.29 79.1860  11
   3   8  -5 2300.74 89.8375   2
  -3  -8   4 826.453 37.1020  11
  -3   8   4 813.833 50.8788  11
   3   8  -4 721.209 29.7527   5
   3  -8  -4 911.593 43.4138   4
   3   8  -4 839.971 50.1565   2
   3   8  -3 6725.05 222.145   2
   3  -8  -3 7283.51 218.658   4
  -3   8   3 6867.06 221.130  11
   3  -8  -2 16641.3 530.533   4
   3   8  -2 16045.3 531.731   2
   3  -8  -1 4019.86 135.062   7
   3   8  -1 3987.34 135.422   7
   3  -8  -1 3704.82 136.530   4
   3  -8   0 96.3332 28.0504   4
   3   8   0 129.314 23.0411   7
   3   8   0 104.265 30.8925   2
   3  -8   0 114.250 21.9153   7
   3   8   1 2387.91 81.2868   5
   3   8   1 2478.09 90.0544   2
   3  -8   1 2597.72 89.3198   7
   3  -8   2 520.532 32.1188   9
   3   8   2 521.132 29.2840   3
   3   8   2 460.995 33.3692   9
   3   8   2 437.801 23.9600   4
   3   8   2 509.202 23.2755   5
   3   8   3 251.114 31.8895   9
   3  -8   3 234.137 13.4560   8
   3  -8   3 250.957 29.4664   9
   3   8   3 236.190 14.4211   8
  -3   8  -3 202.454 19.0690   1
   3   8   3 182.151 16.5480   5
   3  -8   4 157.647 27.9532   9
   3   8   4 198.441 14.5535   8
   3  -8   4 166.353 13.8123   8
   3   8   4 145.212 30.5372   9
   3  -8   5 202.791 18.0157  21
   3  -8   5 169.757 32.0707   9
   3   8   5 193.028 18.0775  13
   3   8   5 210.658 36.4419   9
   3   8   5 211.822 16.9689   8
   3  -8   5 185.129 15.9381   8
   3   8   5 210.108 21.4362  15
   3   8   5 217.080 18.2316  23
   3  -8   5 197.582 18.0951  13
   3  -8   5 190.235 18.6740  23
   3  -8   5 186.641 18.8029  17
   3  -8   6 507.989 27.6023  21
   3  -8   6 452.300 43.7903   9
   3   8   6 490.633 46.0483   9
   3  -8   6 491.171 26.7822  13
   3  -8   6 489.152 27.6634  23
   3   8   6 509.092 27.3457  13
   3   8   6 456.197 26.5720  23
   3  -8   7 3885.23 124.108  21
   3   8   7 3698.81 123.065  23
   3   8   7 3485.49 120.669  14
   3  -8   7 3577.04 123.332  23
   3   8   7 3654.36 124.516  15
   3  -8   7 3723.18 123.118  13
   3   8   7 3663.58 123.578  13
   3  -8   8 4.30135 11.1788  22
   3   8   8 34.0140 27.0793  15
   3  -8   8 16.6126 19.9478  21
   3  -8   8 16.7161 19.0458  16
   3   8   8 12.4328 21.0351  23
   3  -8   8 14.5546 23.7836  17
   3  -8   8 11.9621 22.5161  13
   3   8   8 38.1256 23.6413  13
   3  -8   8 9.77450 24.6225  23
   3   8   9 71.0787 24.6355  15
   3  -8   9 89.2242 22.9760  17
   3  -8   9 90.4416 17.5195  16
   3  -8   9 79.4786 22.0047  13
   3   8   9 56.0845 22.7246  13
   3   8   9 87.4010 20.2627  23
   3  -8   9 70.1087 25.1169  23
   3  -8  10 1232.09 46.0899  13
   3   8  10 1210.85 46.9468  13
   3  -8  10 1240.52 46.2694  17
   3  -8  10 1240.83 47.5021  23
   3  -8  11 1193.84 46.6926  14
   3  -8  11 1824.52 49.2870  23
  -3   9  12 323.790 15.9018  13
  -3  -9  12 292.797 14.9087  13
  -3  -9  12 338.630 16.5056  23
  -3  -9  11 27.9476 19.2969  23
  -3   9  11-3.38794 17.5538  24
  -3   9  10 14.2049 21.7484  25
  -3  -9  10 2.97439 21.4641  24
  -3   9  10 17.7782 21.0813  24
  -3   9   9-12.9590 22.3663  30
  -3   9   9 13.6978 22.4099  24
  -3  -9   9 2.31383 32.7801  10
  -3   9   9 35.3054 21.9023  25
  -3  -9   9-9.14762 22.0957  24
  -3   9   9 9.86781 34.6265  10
  -3   9   8 134.063 22.9999  26
  -3   9   8 154.155 20.5515  32
  -3  -9   8 118.767 37.3094  10
  -3   9   8 202.775 41.0358  10
  -3   9   8 138.919 23.7691  30
  -3  -9   8 122.323 19.7572  31
  -3   9   8 143.032 22.8813  25
  -3  -9   8 153.485 22.3875  24
  -3   9   8 161.355 21.0923  31
  -3  -9   7 283.203 20.3735  31
  -3   9   7 290.268 41.3434  10
  -3  -9   7 349.057 40.9562  10
  -3   9   7 294.146 20.9707  31
  -3   9   7 305.837 21.8583  32
  -3   9   7 278.778 22.1403  25
  -3   9   7 309.304 24.3575  30
  -3  -9   7 273.089 21.4229  24
  -3   9   7 294.231 22.7352  26
  -3  -9   6 2014.82 67.0354  24
   3   9  -6 2058.05 84.5512   2
  -3  -9   6 1844.18 66.3196  31
  -3   9   6 1964.16 67.0440  31
  -3   9   6 1929.03 67.5790  32
  -3   9   6 1863.92 68.1805  30
  -3   9   6 1919.99 67.4449  26
  -3  -9   5 450.238 25.7743  11
  -3   9   5 418.916 43.5142  11
   3  -9  -5 428.583 30.4580   4
   3   9  -5 462.590 41.3825   2
  -3  -9   4 75.2177 16.3668  11
  -3   9   4 66.4662 33.5675  11
   3   9  -4 57.0868 35.3464   2
   3   9  -4 74.9847 14.1169   5
   3  -9  -4 45.4792 23.9740   4
  -3   9   3 1957.94 80.6070  11
   3  -9  -3 1878.23 76.0381   4
   3   9  -3 1933.42 82.5766   2
   3   9  -2 10383.2 350.855   2
   3  -9  -2 10775.0 348.560   4
   3  -9  -1 33.0668 28.7942   4
   3  -9  -1-0.74476 21.9942   7
   3   9  -1-20.2601 23.4272   7
   3   9   0 28686.0 925.222   2
   3  -9   0 29109.9 922.449   7
   3   9   0 28650.1 922.641   7
   3   9   1 14473.0 463.804   5
   3   9   1 14828.0 471.744   2
   3   9   2 20954.3 708.870   9
   3   9   2 21302.7 705.536   3
   3  -9   2 22211.3 708.787   9
  -3   9  -2 21855.5 707.603   1
   3   9   2 22507.6 700.494   5
   3  -9   3 921.573 32.8860   8
   3   9   3 843.050 34.2544   5
   3  -9   3 968.241 47.0983   9
   3   9   3 911.036 48.6250   9
   3   9   3 968.976 33.5791   8
  -3   9  -3 860.077 39.4826   1
   3  -9   4 120.537 12.4981   8
   3   9   4 105.272 28.2744   9
   3  -9   4 91.2889 26.9631   9
   3   9   4 127.695 13.3804   8
   3   9   5 460.258 24.0426  23
   3  -9   5 468.351 24.8912  21
   3   9   5 434.382 41.7819   9
   3  -9   5 467.912 24.1721  13
   3   9   5 499.359 23.7321   8
   3  -9   5 505.887 40.3004   9
   3  -9   5 431.047 25.1632  17
   3   9   5 487.022 27.3956  15
   3  -9   5 494.836 22.8530   8
   3   9   5 460.070 24.4383  13
   3  -9   5 461.541 24.7290  23
   3  -9   6 415.478 25.0148  21
   3   9   6 345.111 41.2386   9
   3  -9   6 367.854 25.5274  17
   3  -9   6 363.666 38.9005   9
   3   9   6 367.670 19.3233  14
   3  -9   6 371.320 24.0870  13
   3   9   6 394.250 24.9204  13
   3   9   6 330.882 23.2904  23
   3  -9   6 372.513 25.0397  23
   3  -9   7 631.375 31.8338  21
   3   9   7 585.405 35.9651  15
   3  -9   7 582.675 31.9003  13
   3   9   7 606.986 32.9238  13
   3   9   7 637.150 31.9421  23
   3  -9   7 610.034 32.8856  23
   3  -9   8 3885.90 141.863  22
   3  -9   8 4431.41 144.898  21
   3  -9   8 4600.15 144.362  16
   3   9   8 4318.35 145.598  15
   3  -9   8 4395.57 145.004  23
   3   9   8 4271.27 143.832  23
   3  -9   8 4525.47 144.631  13
   3   9   8 4450.61 144.913  13
   3  -9   9 98.4953 17.8803  16
   3   9   9 141.429 23.4122  13
   3  -9   9 141.706 23.8449  17
   3   9   9 126.081 25.1607  15
   3   9   9 131.744 19.4378  23
   3  -9   9 151.687 21.7488  13
   3  -9   9 142.683 25.0745  23
   3  -9  10 351.437 22.0060  13
   3  -9  10 341.140 22.6423  17
   3   9  10 324.262 22.1407  13
   3  -9  10 355.820 24.1553  23
   3  -9  11 131.489 10.3848  14
   3  -9  11 221.339 14.4075  23
  -3  10  12-1.73300 9.65370  24
  -3 -10  12 28.1043 10.1524  23
  -3  10  11 139.032 17.7601  24
  -3 -10  11 165.328 20.2402  23
  -3  10  10 206.242 23.6551  25
  -3 -10  10 252.785 24.0540  24
  -3  10  10 232.825 23.9533  24
  -3  10   9 1026.71 62.6941  10
  -3  10   9 924.076 42.8303  25
  -3 -10   9 998.051 42.5027  24
  -3  10   9 984.694 42.5672  24
  -3  10   9 901.594 42.8197  30
  -3 -10   9 898.489 58.9768  10
  -3  10   8 101.244 37.4311  10
  -3 -10   8 97.5117 18.5879  31
  -3 -10   8 118.684 36.1133  10
  -3  10   8 102.524 19.4931  31
  -3 -10   8 81.3222 21.0438  24
  -3  10   8 78.5052 23.9827  30
  -3  10   8 111.727 20.1014  32
  -3  10   8 125.014 22.3823  26
  -3  10   8 105.716 21.7574  25
  -3 -10   7 3449.46 116.872  31
  -3  10   7 3641.83 139.380  10
  -3  10   7 3458.49 118.011  32
  -3  10   7 3505.52 118.772  30
  -3  10   7 3519.60 117.452  31
  -3 -10   7 3789.71 138.076  10
  -3  10   7 3548.15 118.253  26
  -3  10   7 3627.42 118.402  25
  -3 -10   7 3329.28 117.202  24
  -3  10   6 82.4704 37.5681  11
  -3  10   6 119.474 15.3899  31
  -3 -10   6 128.396 32.6574  10
  -3  10   6 164.572 35.8089  10
  -3  10   6 122.539 16.3961  26
   3  10  -6 115.433 33.6436   2
  -3 -10   6 137.299 14.6498  31
  -3  10   6 153.193 20.5897  30
  -3 -10   6 133.095 15.3026  24
  -3  10   6 148.173 16.4487  32
  -3  10   5 510.387 46.4268  11
  -3  10   5 509.366 23.9918  26
   3 -10  -5 534.467 32.9922   4
   3  10  -5 545.207 44.4427   2
  -3  10   4 2729.90 101.234  11
  -3 -10   4 2273.60 84.8166  11
   3  10  -4 2382.97 80.9476   5
   3 -10  -4 2709.77 92.9618   4
   3  10  -4 2609.42 100.670   2
  -3  10   3 4854.22 166.664  11
   3 -10  -3 4638.10 162.481   4
   3  10  -3 4576.32 167.358   2
   3  10  -2 2993.63 115.994   2
   3 -10  -2 3082.71 111.958   4
   3 -10  -1 17408.5 563.434   4
   3  10  -1 16917.6 559.511   7
   3 -10  -1 17756.0 559.525   7
   3  10   0 162.330 32.6796   2
   3 -10   0 181.722 23.6242   7
   3  10   0 159.147 23.5728   7
   3  10   1 2467.61 92.1600   2
   3  10   2 4631.56 157.839   2
   3  10   2 4728.90 160.435   9
   3  10   2 4478.33 150.804   5
  -3  10  -2 4822.41 159.346   1
   3  10   2 4770.56 156.973   3
   3 -10   2 4899.48 159.573   9
   3 -10   3 507.834 20.1420   8
   3 -10   3 559.067 35.0595   9
   3  10   3 490.223 20.5431   8
  -3  10  -3 478.047 28.1011   1
   3  10   3 505.179 35.7805   9
   3  10   4 1304.16 63.6204   9
   3 -10   4 1277.17 61.2327   9
   3  10   4 1343.80 49.0295  15
   3  10   4 1368.36 47.2287   8
   3 -10   4 1315.09 46.6158   8
   3 -10   4 1294.95 47.9688  17
   3 -10   5 1761.02 62.3876  17
   3  10   5 1881.34 82.1121   9
   3 -10   5 1873.76 79.4804   9
   3  10   5 1659.98 61.1608  23
   3  10   5 1663.08 61.4554  13
   3  10   5 1786.59 63.4284  15
   3 -10   5 1737.10 60.3837  29
   3 -10   5 1848.46 61.7264  13
   3 -10   5 1751.77 61.7877  23
   3 -10   6 19.8449 20.4592  17
   3  10   6-4.54731 31.3795   9
   3  10   6 12.3723 19.0362  13
   3 -10   6 22.5116 19.9490  23
   3 -10   6 31.5709 29.1618   9
   3  10   6 39.8533 18.0270  23
   3 -10   6 26.6500 18.3844  21
   3 -10   6 28.2426 18.0914  13
   3 -10   7 1313.32 50.5614  21
   3  10   7 1217.38 49.2812  23
   3  10   7 1242.81 53.0761  15
   3 -10   7 1303.01 50.0092  13
   3  10   7 1278.68 51.0020  13
   3 -10   7 1292.88 50.7234  23
   3 -10   8 78.4465 13.7381  22
   3 -10   8 120.080 21.1604  21
   3 -10   8 127.480 21.6475  16
   3  10   8 130.040 28.4038  15
   3 -10   8 123.929 22.4158  13
   3  10   8 101.130 23.7705  13
   3  10   8 119.615 21.0745  23
   3 -10   8 83.8573 25.3542  23
   3 -10   9 304.196 26.3194  17
   3 -10   9 290.517 21.6629  16
   3 -10   9 285.216 27.1482  23
   3  10   9 278.555 24.6005  13
   3 -10   9 302.067 24.1748  13
   3 -10  10 11.6139 17.5016  17
   3 -10  10 9.90016 15.3266  13
   3  10  10 0.62785 16.2661  13
   3 -10  10 8.06815 18.6822  23
   3 -10  11 10.4499 7.66437  14
   3 -10  11 2.37144 11.1251  23
  -3  11  12 368.595 16.4391  24
  -3 -11  12 405.965 17.2287  23
  -3  11  11 77.3243 16.8244  24
  -3 -11  11 66.7380 13.9901  13
  -3  11  11 42.4905 15.4354  13
  -3 -11  11 66.9302 19.0636  23
  -3  11  10 105.813 20.7282  24
  -3  11   9 883.375 39.9880  30
  -3  11   9 722.194 55.6442  10
  -3 -11   9 777.434 53.6758  10
  -3  11   9 828.078 38.8327  25
  -3 -11   9 797.743 38.2539  24
  -3  11   9 874.318 39.2556  24
  -3 -11   8 6150.33 217.849  10
  -3  11   8 5663.78 217.832  10
  -3  11   8 5883.04 197.850  32
  -3 -11   8 5975.83 196.858  31
  -3  11   8 6267.72 198.990  30
  -3  11   8 5864.26 198.168  26
  -3  11   8 6035.16 198.354  25
  -3 -11   8 5969.11 197.770  24
  -3  11   8 6193.03 197.622  31
  -3 -11   7 2674.44 109.904  10
  -3  11   7 2681.92 112.368  10
  -3  11   7 2713.59 91.8684  32
  -3  11   7 2614.60 90.8543  31
  -3  11   7 2674.13 93.1111  30
  -3 -11   7 2605.63 90.3895  31
  -3 -11   7 2707.87 91.3601  24
  -3  11   7 2627.98 92.0870  26
  -3  11   7 2695.85 92.3615  25
   3  11  -6 5722.91 199.788   2
  -3  11   6 5706.38 206.331  11
  -3 -11   6 5855.89 198.580  10
  -3  11   6 5682.63 182.594  32
  -3  11   6 5609.63 181.772  31
  -3  11   6 5553.31 182.409  26
  -3  11   6 5482.39 183.026  30
  -3  11   6 5962.63 200.898  10
  -3 -11   6 5474.15 181.155  31
  -3 -11   6 5450.84 181.439  24
  -3  11   5 450.460 45.9889  11
  -3  11   5 528.452 24.3206  32
   3 -11  -5 460.208 31.4950   4
  -3  11   5 527.150 24.5155  26
   3  11  -5 537.482 44.5775   2
  -3  11   4 1377.50 67.1440  11
  -3 -11   4 1253.56 48.5938  11
   3  11  -4 1313.08 46.5803   5
   3 -11  -4 1346.41 57.6058   4
   3  11  -4 1477.44 68.6921   2
  -3  11   3 1.34151 30.7481  11
   3 -11  -3 15.1027 25.4785   4
   3  11  -3-26.2157 37.3103   2
   3  11  -2 7616.46 264.152   2
   3 -11  -2 7975.62 262.119   4
   3 -11  -1 779.648 37.1778   7
   3  11  -1 695.046 37.2414   7
   3  11   0 165.525 34.1333   2
   3 -11   0 142.125 21.4825   7
   3  11   0 129.134 22.8061   7
   3  11   1 4810.38 165.617   2
   3  11   2 5885.19 199.773   2
   3  11   2 5618.25 197.893   3
   3 -11   2 5990.57 200.635   9
   3  11   2 6118.37 192.596   5
   3  11   2 5888.41 201.638   9
  -3  11  -2 6021.84 201.298   1
  -3  11  -3 15.3258 17.6455   1
   3  11   3-8.76809 23.5511   9
   3 -11   3 10.0931 9.00386   8
   3  11   3 11.0898 9.54269   8
   3 -11   3 9.32479 21.4069   9
   3  11   3 22.9262 14.8879   5
   3 -11   4 990.413 52.6761   9
   3  11   4 998.960 40.1965  15
   3 -11   4 1035.50 37.1903   8
   3  11   4 1027.11 37.6541   8
   3 -11   4 995.550 39.0929  17
   3  11   4 1072.02 54.3130   9
   3  11   5 746.610 33.4549  15
   3  11   5 659.496 30.0549  20
   3  11   5 644.999 28.6992  19
   3  11   5 728.147 30.2278  23
   3 -11   5 735.140 31.6422  17
   3 -11   5 623.891 44.3567   9
   3  11   5 703.213 29.5050  27
   3 -11   5 702.456 28.7758  29
   3 -11   5 712.117 29.8335  13
   3  11   5 636.581 29.9089  13
   3 -11   5 687.904 30.3531  23
   3  11   5 673.688 47.3580   9
   3 -11   6 448.154 28.1740  17
   3 -11   6 422.080 26.8623  23
   3 -11   6 496.365 26.0337  13
   3  11   6 443.562 26.4077  13
   3 -11   6 465.727 26.9778  21
   3  11   6 426.893 25.2593  23
   3 -11   7 5450.86 178.706  13
   3 -11   7 5464.58 179.812  17
   3 -11   7 5643.36 180.164  21
   3 -11   7 5400.67 179.202  23
   3  11   7 5475.25 179.166  13
   3  11   7 5235.54 178.206  23
   3 -11   8 906.184 37.6112  21
   3  11   8 736.225 35.3353  23
   3  11   8 819.454 41.0921  15
   3 -11   8 838.586 37.5341  13
   3 -11   8 823.954 37.1321  16
   3  11   8 840.279 37.9654  13
   3 -11   8 792.438 38.6730  23
   3 -11   9 724.411 32.6769  16
   3  11   9 723.083 34.1829  13
   3 -11   9 723.709 33.4589  13
   3 -11   9 788.721 36.1739  23
   3 -11  10 272.423 20.3409  17
   3 -11  10 224.424 17.4769  13
   3  11  10 226.644 18.6575  13
   3 -11  10 279.137 21.2701  23
   3 -11  11 152.352 10.5372  14
   3 -11  11 273.517 13.4614  23
  -3 -12  12-0.62321 8.75755  23
  -3 -12  11 2100.82 71.5806  13
  -3  12  11 1948.73 72.1097  13
  -3  12  10 168.540 21.6826  24
  -3  12   9 436.382 29.6481  25
  -3 -12   9 402.827 28.4427  24
  -3  12   9 439.013 28.5578  24
  -3  12   9 453.884 30.6315  30
  -3  12   8 770.596 34.5832  32
  -3  12   8 717.311 54.2098  10
  -3  12   8 757.716 34.1606  31
  -3  12   8 756.394 36.9445  25
  -3  12   8 783.604 37.2677  26
  -3 -12   8 729.803 35.7016  24
  -3  12   8 681.487 37.9151  30
  -3 -12   8 768.740 51.8712  10
  -3 -12   7 7451.17 254.826  10
  -3  12   7 7172.74 255.894  10
  -3  12   7 7385.65 237.191  32
  -3  12   7 7521.87 236.498  31
  -3  12   7 7437.61 238.146  30
  -3 -12   7 7256.02 235.858  31
  -3  12   7 7151.70 237.263  26
  -3  12   7 7396.48 237.697  25
  -3 -12   7 6818.21 236.152  24
  -3  12   6 723.442 56.1330  11
  -3 -12   6 693.574 29.0865  31
  -3 -12   6 656.957 30.1963  24
  -3  12   6 782.283 31.4709  32
  -3 -12   6 759.095 48.0513  10
  -3  12   6 765.578 35.1097  30
  -3  12   6 723.822 29.8212  31
   3  12  -6 600.825 49.4185   2
  -3  12   6 730.894 31.9265  26
  -3  12   6 788.579 50.4743  10
  -3  12   5-11.6702 33.9142  11
   3  12  -5 13.8401 34.1161   2
  -3  12   5 21.5900 13.2653  32
  -3  12   5 1.14792 14.0260  26
   3 -12  -4 143.166 24.7120   4
  -3  12   4 96.3477 34.6804  11
   3  12  -4 124.888 38.2530   2
  -3  12   3 13907.8 465.413  11
   3  12  -3 14175.2 466.989   2
   3 -12  -3 14310.5 462.622   4
   3  12  -2 647.459 51.2146   2
  -3  12   2 633.233 41.6961  11
   3 -12  -1 13609.4 440.762   7
   3  12  -1 13651.3 441.052   7
   3  12   0 903.072 50.7804   2
   3 -12   0 851.961 39.2730   7
   3  12   0 872.650 39.7783   7
   3  12   1 5221.13 179.329   2
   3  12   2 531.742 34.2265   2
   3  12   2 595.061 32.6692   3
  -3  12  -2 624.740 35.5554   1
   3  12   2 539.219 25.8078   5
   3 -12   2 590.564 33.4200   9
   3  12   2 600.084 34.2095   9
   3 -12   2 594.685 21.9341   8
   3  12   2 561.382 22.1848   8
   3  12   3 304.072 29.4833   9
   3  12   3 280.514 14.7070   8
  -3  12  -3 294.022 25.2921   1
   3 -12   3 263.714 13.9791   8
   3  12   3 238.495 18.1177   5
   3 -12   3 306.061 27.5446   9
   3  12   4 999.378 50.5647   9
   3 -12   4 890.023 35.2808  17
   3 -12   4 880.409 47.3133   9
   3 -12   4 882.593 34.0863  29
   3 -12   4 915.582 32.8310   8
   3  12   4 911.669 33.1904   8
   3  12   4 895.800 36.4414  15
   3 -12   4 872.909 33.9166  23
   3  12   5 1018.82 38.5490  28
   3  12   5 1032.11 40.7148  20
   3  12   5 1029.06 39.5806  19
   3 -12   5 1026.54 41.3124  17
   3 -12   5 1005.03 55.7392   9
   3  12   5 1135.02 59.1654   9
   3  12   5 1075.58 43.1925  15
   3  12   5 1015.15 40.0380  27
   3  12   5 975.721 40.1217  13
   3 -12   5 1141.42 40.0859  13
   3  12   5 993.372 39.6171  23
   3 -12   5 1080.26 40.5279  23
   3 -12   5 1000.66 39.1200  29
   3 -12   6 127.247 22.4791  17
   3 -12   6 127.918 20.1871  21
   3  12   6 142.182 19.3288  23
   3  12   6 119.878 20.1184  13
   3 -12   6 124.665 15.0547  29
   3 -12   6 128.493 18.8026  13
   3 -12   6 121.645 20.7776  23
   3 -12   7 1499.80 58.8124  17
   3 -12   7 1479.03 57.5549  23
   3 -12   7 1518.04 56.4988  13
   3  12   7 1490.99 57.2454  13
   3  12   7 1517.78 56.3303  23
   3 -12   7 1631.27 58.1552  21
   3 -12   8 38.0564 19.6289  21
   3 -12   8 13.6270 19.3091  13
   3  12   8 27.0720 26.5981  15
   3  12   8 15.9863 20.8643  13
   3 -12   8 12.3641 22.9666  23
   3 -12   9 8764.65 280.826  16
   3 -12   9 8719.31 280.447  13
   3  12   9 8571.09 280.867  13
   3 -12   9 8712.55 281.304  23
   3 -12  10 230.805 19.8366  23
   3  12  10 186.338 16.6516  13
   3 -12  10 220.484 19.1287  17
   3 -12  10 197.152 15.5356  13
   3 -12  11 36.2315 7.00938  14
   3 -12  11 38.4488 9.46289  23
  -3 -13  12 970.948 33.5322  23
  -3  13  11 121.211 14.8533  24
  -3 -13  11 90.0563 11.5172  13
  -3  13  10 2742.81 94.0068  24
  -3  13   9 962.548 43.1687  30
  -3  13   9 876.748 40.5607  24
  -3  13   8 3136.09 103.928  32
  -3  13   8 3052.80 104.724  26
  -3 -13   8 2779.54 120.407  10
  -3  13   8 3073.77 105.795  30
  -3  13   8 3088.94 105.077  25
  -3 -13   8 3026.65 103.924  24
  -3  13   7 869.609 36.5224  31
  -3 -13   7 888.948 53.9103  10
   3  13  -7 776.445 53.3236   2
  -3  13   7 958.660 57.3646  10
  -3  13   7 961.603 37.7387  32
  -3  13   7 873.846 38.7119  26
  -3 -13   7 867.421 35.4940  31
  -3  13   7 862.610 41.1514  30
  -3 -13   7 873.211 37.5096  24
  -3  13   7 906.543 39.2658  25
  -3  13   6 49.1417 16.6389  26
  -3  13   6 47.0118 13.7046  31
  -3 -13   6 16.2692 27.5993  10
  -3  13   6 12.3886 29.5123  10
   3  13  -6 67.7387 35.0984   2
  -3 -13   6 42.7508 12.5552  31
  -3  13   6 52.0017 21.4556  30
  -3 -13   6 44.3806 14.3619  24
  -3  13   6 50.3590 15.3214  32
  -3  13   5 10162.8 335.063  28
  -3  13   5 11207.1 357.328  11
  -3  13   5 10525.7 335.235  32
   3  13  -5 10642.5 353.351   2
  -3  13   5 10355.1 335.095  26
  -3  13   4 4914.63 177.764  11
   3  13  -4 4885.45 178.518   2
  -3  13   3 284.067 35.9086  11
   3  13  -3 308.433 44.1614   2
   3 -13  -2 10167.9 323.898   7
   3  13  -2 9220.13 323.362   7
   3  13  -2 9858.70 332.213   2
  -3  13   2 10550.3 329.594  11
   3 -13  -1 4728.87 156.309   7
   3  13  -1 4565.18 156.299   7
   3 -13   0 3238.92 113.938   7
   3  13   0 3314.99 114.403   7
   3  13   0 3504.86 123.317   2
   3  13   1 3551.60 129.330   9
   3 -13   1 3651.65 128.820   9
  -3  13  -1 4008.89 136.023   1
   3  13   1 4219.94 136.268   2
   3  13   2 91.9973 9.52922   8
   3  13   2 135.760 25.6829   2
   3  13   2 133.916 21.9745   9
   3 -13   2 114.162 20.2088   9
   3  13   2 109.232 16.4751   5
   3 -13   2 141.004 9.35150   8
  -3  13  -2 135.228 24.6221   1
   3  13   2 131.728 21.2322   3
   3 -13   3 90.0358 22.0098   9
   3  13   3 92.1878 15.7042   5
   3  13   3 72.8909 22.7937   9
  -3  13  -3 93.6419 21.1522   1
   3 -13   3 80.6446 9.84113   8
   3  13   3 103.752 10.2255   8
   3  13   4 139.304 18.6853  20
   3 -13   4 135.573 15.9299  29
   3  13   4 108.614 14.8452   5
   3  13   4 141.672 15.0510  19
   3  13   4 147.661 17.9893  27
   3 -13   4 126.296 17.4460  17
   3  13   4 116.004 19.5693  15
   3  13   4 117.529 12.4309   8
   3 -13   4 118.466 11.8749   8
   3 -13   4 142.367 26.5755   9
   3 -13   4 143.623 15.1846  23
   3  13   4 120.890 27.2277   9
   3  13   5 483.535 26.4186  20
   3 -13   5 458.217 38.1712   9
   3  13   5 439.263 38.6854   9
   3 -13   5 489.617 26.7343  17
   3  13   5 482.343 23.0655  28
   3  13   5 482.463 29.3789  15
   3  13   5 435.588 25.2564  27
   3 -13   5 522.028 24.5013  13
   3  13   5 464.431 24.7030  13
   3 -13   5 488.550 23.9651  29
   3  13   5 475.726 24.4387  23
   3 -13   5 490.543 25.0738  23
   3  13   6 121.182 18.8676  23
   3  13   6 101.314 15.1605  28
   3  13   6 134.406 17.6561  27
   3 -13   6 113.679 19.9488  21
   3 -13   6 114.272 15.4331  29
   3 -13   6 109.420 18.3532  13
   3  13   6 71.9095 19.4763  13
   3 -13   6 106.563 22.7782  17
   3 -13   6 99.6519 20.4126  23
   3 -13   7 1441.10 52.9827  21
   3 -13   7 1337.52 53.8490  17
   3 -13   7 1388.84 51.2292  13
   3 -13   7 1387.58 52.4614  23
   3 -13   8 1798.40 65.0669  21
   3 -13   8 1836.80 66.8991  17
   3 -13   8 1790.19 63.9982  13
   3  13   8 1731.62 64.4501  13
   3 -13   8 1764.18 65.5466  23
   3 -13   9 1389.17 49.8567  16
   3 -13   9 1340.82 48.7117  13
   3  13   9 1239.33 49.3205  13
   3 -13   9 1319.86 50.9818  23
   3 -13  10 1401.92 50.3609  23
   3 -13  11 15.8519 6.24412  14
   3 -13  11 16.7478 7.93273  23
  -3  14  11 677.875 27.8329  24
  -3  14  10 290.096 22.4931  24
  -3  14   9 280.833 24.3269  24
  -3  14   9 247.541 28.1318  30
  -3 -14   8 3988.56 130.425  24
  -3  14   8 3940.81 130.292  32
  -3  14   8 3874.45 131.458  26
  -3  14   8 3828.96 132.412  30
  -3  14   8 3924.08 131.679  25
  -3  14   7 4445.13 149.586  26
   3  14  -7 4171.89 165.825   2
  -3  14   7 4330.55 166.002  10
  -3  14   7 4583.42 148.922  32
  -3  14   7 4654.11 147.920  31
  -3 -14   7 4294.46 147.052  31
  -3  14   7 4661.97 150.795  30
  -3  14   7 4590.91 149.841  25
  -3 -14   7 4358.69 148.254  24
  -3 -14   7 4394.92 164.238  10
  -3  14   6 31.5946 15.1232  32
  -3 -14   6 22.3215 26.6828  10
  -3  14   6 5.22495 27.8879  10
  -3 -14   6 37.0728 15.0772  24
   3  14  -6 54.6139 36.1701   2
  -3  14   6 13.5446 22.4655  30
  -3  14   6 30.3341 12.9178  31
  -3  14   6 57.3062 17.7822  26
  -3  14   5 185.376 17.7380  26
  -3  14   5 237.206 40.2585  11
  -3 -14   5 140.280 27.2080  10
  -3  14   5 227.902 30.4553  10
  -3  14   5 195.991 19.2791  28
   3  14  -5 201.844 39.9425   2
  -3  14   5 157.694 16.6171  32
  -3  14   4 3318.85 128.023  11
   3  14  -4 3289.90 130.397   2
   3  14  -3 221.974 42.1806   2
  -3  14   3 214.596 33.9648  11
  -3  14   2 8.91898 27.3846  11
   3  14  -2 4.46039 39.0318   2
   3 -14  -2 15.2414 19.7211   7
   3  14  -2 0.82364 19.4801   7
   3 -14  -1 1762.59 65.1214   7
   3  14  -1 1760.04 65.5015   7
   3  14   0 923.528 53.1554   2
   3  14   1 14.7997 15.5967   9
   3 -14   1 6.42108 14.9625   9
   3  14   1-25.2680 28.7302   2
  -3  14  -1 2.43071 27.0835   1
   3  14   2 1365.80 48.0665   8
   3  14   2 1604.14 59.3409   9
  -3  14  -2 1545.91 63.3743   1
   3 -14   2 1537.48 58.5628   9
   3  14   2 1420.52 60.7937   2
   3  14   3 8.53603 19.2861   9
   3 -14   3 22.2384 18.4566   9
   3  14   3-3.15129 15.1696   5
   3 -14   3 1.18613 8.22470   8
   3  14   3-0.24709 8.29418   8
   3  14   3 2.39802 17.9960  15
  -3  14  -3-3.55979 21.1115   1
   3  14   4 18.2417 21.2792   9
   3  14   4 40.4800 18.2443  20
   3  14   4 51.9271 15.9026  19
   3 -14   4 33.2580 15.7946  17
   3 -14   4 16.0780 14.6344  29
   3  14   4 23.5597 13.1134   5
   3  14   4 53.9312 19.8560  15
   3 -14   4 33.7028 10.3521   8
   3 -14   4 43.7368 21.3119   9
   3  14   4 25.2860 13.4578  28
   3  14   4 8.76963 18.0017  27
   3 -14   4 33.5751 13.7917  23
   3 -14   5 1541.44 72.5747   9
   3  14   5 1620.81 58.8841  20
   3  14   5 1669.30 60.5752  15
   3  14   5 1629.50 57.1650  28
   3  14   5 1566.29 58.4059  27
   3  14   5 1518.46 57.1057  13
   3 -14   5 1599.51 57.5348  23
   3 -14   5 1670.11 57.5844  29
   3 -14   5 1679.29 59.1426  17
   3  14   5 1528.03 72.9090   9
   3 -14   6 773.014 33.7415  13
   3 -14   6 781.070 36.7288  17
   3  14   6 732.458 32.0848  28
   3 -14   6 824.292 36.3545  21
   3 -14   6 761.526 32.2912  29
   3  14   6 815.828 34.4309  27
   3  14   6 771.366 34.6496  13
   3 -14   6 808.487 34.8979  23
   3 -14   7 411.210 27.2621  21
   3 -14   7 414.968 29.7683  17
   3 -14   7 433.583 25.0421  13
   3  14   7 367.542 25.7352  13
   3 -14   7 453.035 27.8309  23
   3 -14   8 81.8295 19.4557  21
   3 -14   8 53.9451 25.0336  17
   3 -14   8 69.3088 18.2209  13
   3  14   8 50.8450 19.3862  13
   3 -14   8 75.6892 22.0785  23
   3 -14   9 1951.40 66.7410  13
   3 -14   9 2033.64 68.3799  16
   3 -14   9 2097.77 69.0436  23
   3 -14  10-13.2950 11.0328  16
   3 -14  10 11.1431 15.0386  23
  -3  15  11-8.25064 11.9644  24
  -3 -15  11-8.98282 15.5615  23
  -3 -15  10 1106.69 43.1419  13
  -3  15  10 1406.48 46.8008  24
  -3  15   9 646.624 33.1778  24
  -3  15   9 667.532 36.8607  30
  -3  15   8 32.6605 28.9757  10
  -3  15   8 10.0866 23.3247  26
  -3  15   8 24.1759 16.8027  32
  -3  15   8-11.5898 26.4103  30
   3  15  -7 1737.19 85.4009   2
  -3  15   7 1640.87 82.4134  10
  -3  15   7 1930.45 66.0972  31
  -3  15   7 1957.83 67.4105  32
  -3  15   7 1839.48 68.7658  26
  -3 -15   7 1834.41 66.9868  24
  -3  15   7 1936.57 71.0400  30
  -3  15   6 4673.06 172.334  10
  -3  15   6 4882.29 158.226  32
  -3  15   6 4887.83 156.714  31
  -3  15   6 4935.31 159.761  30
  -3  15   6 4712.72 158.482  26
  -3  15   6 4571.85 172.053   1
  -3 -15   6 4627.75 170.329  10
  -3 -15   6 4664.11 156.910  24
   3  15  -6 4939.28 179.633   2
   3  15  -5 256.716 18.9439   5
  -3 -15   5 292.069 29.8302  10
  -3  15   5 244.384 29.0959  10
  -3  15   5 279.080 21.3591  28
   3  15  -5 210.650 41.2741   2
  -3  15   5 265.114 19.0277  32
  -3  15   5 267.564 20.0098  26
  -3  15   4 511.309 23.6667  32
  -3  15   4 460.695 23.9487  28
  -3  15   4 500.539 43.5215  11
   3  15  -4 446.831 48.6439   2
  -3  15   3 1414.17 67.3664  11
   3  15  -3 1503.85 75.5790   2
  -3  15   2 458.221 35.6220  11
   3 -15  -2 462.048 27.6313   7
   3  15  -2 456.029 28.2776   7
   3  15  -1 10128.4 320.669   2
   3 -15  -1 9453.96 308.286   7
   3  15  -1 8873.29 307.920   7
  -3  15   1 10401.0 315.657  11
   3  15   0 76.1541 34.2453   2
   3  15   1 866.767 39.1378   9
   3 -15   1 926.305 39.2683   9
  -3  15  -1 1004.98 49.6601   1
   3  15   1 930.711 51.1042   2
   3  15   2 2762.86 104.813   9
  -3  15  -2 3134.51 111.146   1
   3 -15   2 3032.43 105.307   9
   3  15   2 2941.43 108.111   2
   3  15   3 2847.60 94.9149   5
   3  15   3 2853.74 105.094   9
  -3  15  -3 2793.03 107.093   1
   3  15   3 2914.56 96.2196  20
   3  15   3 2832.24 95.6556  19
   3  15   3 2965.60 96.1836  15
   3 -15   3 2862.91 95.3645  29
   3  15   3 2719.19 93.1750   8
   3 -15   3 2919.39 105.199   9
   3 -15   4 955.361 37.9026  17
   3  15   4 917.976 36.2090   5
   3  15   4 1005.45 39.9000  20
   3  15   4 961.076 38.3287  19
   3 -15   4 973.051 37.8201  29
   3 -15   4 892.615 48.3185   9
   3  15   4 877.190 48.0097   9
   3  15   4 941.624 39.4860  27
   3  15   4 955.501 39.9503  15
   3  15   4 975.245 36.9938  28
   3 -15   4 923.185 36.1372  23
   3  15   5 1007.39 42.0835  20
   3  15   5 1028.20 39.2263  28
   3  15   5 887.785 38.3098  13
   3 -15   5 1017.86 39.7133  29
   3 -15   5 1055.63 41.3371  17
   3  15   5 1056.37 43.4148  15
   3  15   5 963.254 41.4047  27
   3 -15   5 1054.74 39.4508  23
   3  15   6 468.005 24.2412  28
   3 -15   6 493.399 27.8765  21
   3 -15   6 466.689 29.8124  17
   3 -15   6 449.228 24.2748  29
   3  15   6 475.096 26.9736  27
   3 -15   6 503.274 24.8519  13
   3  15   6 455.625 25.9600  13
   3 -15   6 443.122 26.6167  23
   3 -15   7 699.055 33.1009  21
   3 -15   7 676.442 35.1761  17
   3 -15   7 682.436 30.1745  13
   3 -15   7 632.731 32.4861  23
   3 -15   8 1497.04 56.3959  17
   3 -15   8 1418.59 54.1339  23
   3  15   8 1330.33 52.4285  13
   3 -15   8 1445.95 52.0264  13
   3 -15   8 1478.55 53.9278  21
   3 -15   9 32.4642 17.5234  16
   3 -15   9 36.7908 20.7712  17
   3 -15   9 20.1780 13.2363  13
   3 -15   9 13.9986 18.4543  23
   3 -15  10-8.49186 13.4996  23
   3 -15  10-23.9955 10.7825  16
  -3 -16  11 35.8812 13.3596  17
  -3 -16  11 41.3107 14.7317  23
  -3  16  10 9.66245 16.7249  24
  -3  16   9 1260.15 52.5944  30
  -3  16   9 1250.49 49.0965  24
  -3  16   8 1615.55 59.8206  32
  -3  16   8 1700.18 64.8277  30
  -3  16   8 1639.88 62.7845  26
  -3  16   7 352.901 27.0112  26
  -3  16   7 321.239 34.9761  10
  -3  16   7 367.882 22.9498  32
   3  16  -7 357.930 41.9184   2
  -3  16   7 357.236 30.4746  30
  -3  16   6 2149.97 75.4837  31
  -3  16   6 2275.43 91.9409  10
  -3  16   6 2205.37 91.5685   1
  -3  16   6 2260.95 77.7489  32
  -3  16   6 2290.62 80.9469  30
  -3  16   6 2211.63 78.7494  26
   3  16  -6 2450.38 102.406   2
  -3  16   5 680.600 31.4454  28
  -3  16   5 614.169 51.4654  11
  -3  16   5 761.790 41.7185  10
  -3  16   5 661.109 31.0568  26
   3  16  -5 647.831 29.2297   5
  -3  16   5 670.041 29.6824  32
   3  16  -5 750.812 55.6882   2
  -3  16   4 8717.03 293.898  11
  -3  16   4 8508.17 274.995  32
  -3  16   4 8364.22 274.544  28
   3  16  -4 9111.56 296.494   2
  -3  16   3 559.405 40.9313  11
   3  16  -3 482.608 31.0856   7
   3  16  -3 611.767 52.0971   2
  -3  16   2 28.3195 24.6914  11
   3  16  -2 47.4081 14.9096   7
  -3  16   1 5921.95 181.666  11
   3  16  -1 5880.14 189.642   2
   3  16   0 7446.73 219.706   2
  -3  16   0 7230.93 218.359   1
  -3  16  -1 4005.67 137.542   1
   3  16   1 4006.89 136.985   2
   3  16   2 70.4941 15.5299  19
  -3  16  -2 75.6200 25.5075   1
   3  16   2 107.593 17.3819   9
   3  16   2 63.7674 25.0129   2
   3  16   3 5.56685 18.6657  20
   3  16   3 0.81858 16.1932  19
   3 -16   3 16.7781 13.8553  17
   3  16   3 9.61145 16.1404   5
   3 -16   3 10.1427 16.0322  29
   3 -16   3-1.14940 17.6631   9
   3  16   3 12.6881 16.6105   9
  -3  16  -3-8.34263 23.1915   1
   3  16   4 676.555 29.3171  28
   3  16   4 608.515 38.3011   9
   3  16   4 669.952 32.6317  20
   3  16   4 631.642 30.7625  19
   3 -16   4 605.064 38.9476   9
   3  16   4 651.290 28.2689   5
   3 -16   4 718.018 29.9875  17
   3  16   4 641.535 32.1607  27
   3  16   4 687.038 33.1178  15
   3 -16   4 675.442 30.0604  29
   3  16   5 1.80523 20.7720  20
   3 -16   5-11.2896 18.8934  17
   3 -16   5 0.83256 16.8064  29
   3  16   5 19.3018 24.2321  15
   3  16   5-4.08702 15.3753  28
   3  16   5-7.20706 20.9834  27
   3 -16   5-9.66674 16.3028  23
   3 -16   6 134.359 21.6940  21
   3 -16   6 96.4104 23.2573  17
   3 -16   6 94.2636 17.4158  29
   3  16   6 120.840 17.0495  28
   3  16   6 114.255 20.8257  27
   3  16   6 78.6869 17.1185  13
   3 -16   6 115.470 19.7803  23
   3 -16   7 95.6917 20.7572  21
   3  16   7 36.6212 16.6010  13
   3 -16   7 41.9071 23.9012  17
   3 -16   7 52.7210 20.1648  23
   3 -16   8 4.17130 17.3947  21
   3 -16   8 11.9629 23.6088  17
   3  16   8-10.8352 14.9394  13
   3 -16   8 10.3443 20.0530  23
   3 -16   9 318.787 23.7442  17
   3 -16   9 278.109 21.5069  16
   3 -16   9 290.950 21.6709  23
   3 -16  10 572.907 25.0416  16
   3 -16  10 743.348 26.4849  23
  -3 -17  11 67.8199 12.5697  17
  -3 -17  11 72.3814 13.6734  23
  -3  17  10 214.988 18.2584  24
  -3  17   9 1189.61 50.8677  30
  -3  17   9 1209.71 47.0235  24
  -3  17   8 1442.52 53.8060  32
  -3  17   8 1439.08 52.5482   6
  -3  17   8 1558.33 59.6884  30
  -3  17   8 1445.27 57.4616  26
   3  17  -7 2230.51 100.478   2
  -3  17   7 2287.69 79.9590  32
  -3  17   7 2346.57 83.8707  30
  -3  17   7 2267.26 82.0495  26
  -3  17   6 1902.42 80.4577  10
  -3  17   6 1936.24 68.4070  32
  -3  17   6 2028.78 71.9004  30
  -3  17   6 1855.40 69.3927  26
  -3  17   6 1872.96 82.6309   1
   3  17  -6 1891.93 91.6769   2
  -3  17   5 2522.07 99.1215  10
  -3  17   5 2670.37 89.5513  32
   3  17  -5 2668.75 113.919   2
  -3  17   5 2738.75 90.4792  28
  -3  17   5 2519.55 90.1342  26
  -3  17   5 2482.98 105.030   1
   3  17  -4 840.585 60.7859   2
  -3  17   4 908.048 56.3055  11
  -3  17   4 810.880 41.7935  10
  -3  17   4 866.979 35.1576  32
  -3  17   4 908.518 35.9753  28
  -3  17   3 34.1482 27.6945  11
  -3  17   3 49.5895 13.3485  32
   3  17  -3 36.6779 41.4147   2
   3  17  -3 47.6634 17.0552   7
  -3  17   2 2995.03 112.823  11
  -3  17   1 22.1080 20.7805  11
  -3  17   1 7.62966 30.7999   1
   3  17  -1 9.82655 37.1177   2
  -3  17   0 0.97463 18.1121  11
   3  17   0-6.06724 32.6514   2
  -3  17   0 28.5183 30.0443   1
  -3  17  -1 1222.02 60.0395   1
   3  17   1 1166.87 59.2301   2
   3  17   2 5411.77 182.745   2
  -3  17  -2 5744.98 186.875   1
   3  17   3 2061.41 71.6841  20
   3  17   3 2027.65 71.1803  19
   3  17   3 2046.84 70.1649   5
   3 -17   3 2015.63 68.9005  17
   3  17   3 1786.49 76.2663   9
   3 -17   3 2043.28 70.4004  29
   3  17   4 86.3493 22.2208  20
   3  17   4 106.325 17.2435  28
   3 -17   4 91.3549 17.8052  17
   3 -17   4 56.6351 17.3597  29
   3  17   4 79.0272 15.7476   5
   3  17   4 58.0832 22.2843  27
   3  17   5 818.142 38.7747  20
   3  17   5 815.353 35.1703  28
   3 -17   5 890.296 35.8596  29
   3 -17   5 836.214 36.8826  17
   3 -17   5 817.363 34.0041  23
   3  17   5 795.361 38.0301  27
   3 -17   6 1401.92 53.7209  21
   3 -17   6 1422.76 54.0400  17
   3  17   6 1365.91 53.1718  27
   3  17   6 1389.81 51.4408  28
   3 -17   6 1371.85 51.5466  29
   3 -17   6 1361.74 51.6195  23
   3 -17   7 258.618 23.3713  21
   3 -17   7 275.864 26.3536  17
   3  17   7 189.089 17.7861  13
   3 -17   7 242.405 17.3748  29
   3 -17   7 275.375 22.5603  23
   3 -17   8 88.7244 17.8351  21
   3 -17   8 84.8490 19.4634  23
   3 -17   8 86.6051 23.7416  17
   3 -17   9 273.561 23.0530  17
   3 -17   9 332.489 21.0595  16
   3 -17   9 277.917 20.0988  23
   3 -17  10 679.046 25.9750  17
   3 -17  10 683.460 24.7592  23
  -3 -18  11 293.168 15.8414  17
  -3 -18  11 332.656 16.9950  23
  -3  18  10 139.876 18.1203  25
  -3  18  10 163.069 16.0010  24
  -3 -18  10 162.748 21.3769  23
  -3  18   9 48.1687 18.7075  24
  -3  18   9 56.0561 25.6344  30
  -3  18   8 24.5944 14.9315   6
  -3  18   8-2.78538 24.0188  26
  -3  18   8-1.78978 14.8344  32
  -3  18   8 19.1463 27.6918  30
  -3  18   7 53.6446 16.1272  32
  -3  18   7 47.8847 26.7782  30
   3  18  -7 20.4352 33.7102   2
  -3  18   7 69.5905 22.9073  26
  -3  18   6 17.8080 15.3016  32
  -3  18   6-2.67250 20.6999  26
   3  18  -6 2.38356 37.1392   2
  -3  18   6 22.1177 24.7337   1
  -3  18   5 6529.11 208.656  32
   3  18  -5 6270.67 231.718   2
  -3  18   5 6423.37 209.084  28
  -3  18   5 6291.30 209.146  26
  -3  18   5 6156.74 224.756   1
  -3  18   4 364.383 22.5538  28
  -3  18   4 361.913 39.9813  11
   3  18  -4 364.214 48.7177   2
  -3  18   4 421.945 38.4205   1
  -3  18   4 329.730 20.7646  32
   3  18  -3 136.780 43.0340   2
  -3  18   3 85.5065 15.1408  28
  -3  18   3 124.441 29.9283  11
  -3  18   3 93.7123 30.9142   1
  -3  18   3 62.7022 14.3345  32
  -3  18   2 151.488 26.6987  11
  -3  18   2 146.065 15.3923  32
  -3  18   1 196.796 25.0214  11
   3  18  -1 236.930 39.7707   2
  -3  18   1 186.403 34.4484   1
  -3  18   0 658.756 35.1671  11
   3  18   0 665.989 29.6613  20
   3  18   0 640.200 29.4637  19
  -3  18   0 710.763 46.4301   1
   3  18   0 704.475 49.2039   2
   3  18   1 3336.74 112.271  20
   3  18   1 3351.39 112.511  19
  -3  18  -1 3320.67 127.175   1
   3 -18   1 3447.74 112.116  29
   3  18   1 3220.87 126.321   2
  -3  18  -2 3762.00 139.986   1
   3  18   2 3747.86 136.285   2
   3  18   3 13332.6 434.966  20
   3  18   3 14025.9 435.329  19
   3 -18   3 13395.4 433.222  17
   3 -18   3 13782.5 434.634  29
   3  18   3 13308.3 433.801   5
   3  18   4 6078.57 194.265  20
   3 -18   4 5987.32 192.401  17
   3  18   4 5854.96 191.756   5
   3  18   4 5904.80 192.981  28
   3 -18   4 5857.47 193.153  29
   3  18   4 5752.08 193.931  27
   3  18   5 2502.33 86.1714  26
   3 -18   5 2577.72 88.3459  29
   3  18   5 2463.95 89.8114  27
   3 -18   5 2580.66 86.6641  23
   3  18   5 2574.95 88.0858  28
   3 -18   5 2651.64 88.5178  17
   3 -18   6 209.625 20.0997  29
   3 -18   6 173.510 23.9595  17
   3  18   6 228.225 24.2112  27
   3  18   6 195.368 19.7751  28
   3 -18   6 191.706 19.8603  23
   3 -18   7 363.527 25.2278  21
   3 -18   7 326.870 20.2809  29
   3 -18   7 407.027 28.6061  17
   3 -18   7 367.120 24.2618  23
   3 -18   8 20.8799 15.9187  21
   3 -18   8 8.65351 21.9612  17
   3 -18   8-9.20343 17.7936  23
   3 -18   9 508.258 25.3303  16
   3 -18   9 523.750 26.6087  17
   3 -18   9 507.637 24.0746  23
   3 -18  10 44.8097 9.22558  16
   3 -18  10 50.5325 9.76362  23
  -3 -19  11 308.277 16.0181  17
  -3 -19  11 387.882 16.6996  23
  -3 -19  10 5.51833 18.2269  23
  -3  19  10-10.8182 15.6113  25
  -3  19  10 8.95422 12.8386  24
  -3  19   9 556.867 28.3837  24
  -3  19   9 603.643 34.2600  30
  -3  19   8 1210.49 44.3313   6
  -3  19   8 1135.14 44.1601  32
  -3  19   8 1219.69 51.9536  30
  -3  19   8 1183.05 49.5792  26
   3  19  -7 516.203 48.2479   2
  -3  19   7 439.441 24.5637  32
  -3  19   7 471.557 33.8086  30
  -3  19   7 456.229 30.2832  26
  -3  19   6 726.197 36.1321  26
  -3  19   6 722.245 46.5601   1
  -3  19   6 749.448 32.1859  32
   3  19  -6 692.946 57.2940   2
  -3  19   5 460.840 27.8368  28
   3  19  -5 447.070 52.6073   2
  -3  19   5 466.387 27.6982  26
  -3  19   5 447.978 24.4341  32
  -3  19   5 506.887 42.2690   1
  -3  19   4 524.821 46.6960  11
  -3  19   4 615.340 27.8617  32
   3  19  -4 607.793 55.8716   2
  -3  19   4 572.368 28.9090  28
  -3  19   4 637.331 46.4397   1
  -3  19   3 1123.15 42.1414  32
  -3  19   3 1067.63 57.8721  11
   3  19  -3 1075.82 69.1980   2
  -3  19   3 1089.61 41.6502  28
  -3  19   3 1076.69 59.0716   1
  -3  19   2 67.2517 24.6456  11
   3  19  -2 82.1466 14.2226  19
  -3  19   2 74.3111 14.5553  32
   3  19  -2 82.4812 16.3666  20
  -3  19   1 240.040 25.1808  11
   3  19  -1 212.810 19.4656  20
   3  19  -1 199.543 17.9820  19
   3  19  -1 257.318 42.0673   2
  -3  19   1 204.765 35.5297   1
   3 -19  -1 226.280 17.5567  29
   3  19   0 252.100 20.9036  20
   3  19   0 283.454 20.3518  19
   3 -19   0 281.268 19.3174  29
  -3  19   0 307.258 37.4691   1
   3  19   0 299.978 40.4740   2
   3  19   1 4633.72 153.728  20
   3  19   1 4585.73 153.884  19
  -3  19  -1 4828.64 170.548   1
   3  19   1 4892.89 169.536   2
   3 -19   1 4693.63 153.324  29
   3 -19   2 4876.57 159.005  29
  -3  19  -2 5054.61 176.386   1
   3  19   2 4545.06 170.219   2
   3  19   3 239.070 24.7689  20
   3  19   3 254.368 21.6305   5
   3 -19   3 253.804 20.9408  29
   3 -19   3 245.768 17.8396  17
   3  19   4 9005.80 292.157  28
   3  19   4 9302.36 293.286  20
   3 -19   4 9067.71 291.342  17
   3  19   4 9030.01 293.169  27
   3  19   4 8970.30 290.880   5
   3 -19   4 8859.01 292.235  29
   3  19   5 1372.95 50.6055  28
   3 -19   5 1358.88 50.7757  17
   3 -19   5 1328.13 50.5726  29
   3  19   5 1258.15 47.7132  26
   3  19   5 1294.81 53.0144  27
   3  19   6 1362.96 54.3993  27
   3 -19   6 1444.23 54.2428  17
   3  19   6 1385.24 52.3472  28
   3 -19   6 1389.26 52.1791  29
   3 -19   6 1388.75 51.3120  23
   3 -19   7 4999.98 159.868  21
   3 -19   7 4935.31 159.605  17
   3 -19   7 4861.53 158.006  23
   3 -19   7 4569.92 157.297  29
   3 -19   8 0.80826 15.6329  21
   3 -19   8-15.7157 20.9379  17
   3 -19   8 9.21312 16.0434  23
   3 -19   9 106.612 16.3134  16
   3 -19   9 93.9193 17.9021  17
   3 -19   9 95.2847 14.4823  23
   3 -19  10 3.01619 7.99486  16
  -3 -20  11-9.32093 8.37229  17
  -3 -20  11 22.0795 8.56571  23
  -3 -20  10 11.2339 16.7744  23
  -3  20  10 21.4598 14.9814  25
  -3  20   9 11.9865 19.9268  26
  -3  20   9-8.69612 15.6097  24
  -3  20   9 14.8729 24.0267  30
  -3  20   8 921.293 35.4501   6
  -3  20   8 942.080 44.1784  30
  -3  20   8 797.188 33.7825  32
  -3  20   8 906.592 41.0176  26
  -3  20   7 206.427 25.5372  26
  -3  20   7 194.737 17.7796  32
   3  20  -7 200.850 37.7889   2
  -3  20   6 248.829 31.6079   1
  -3  20   6 241.110 19.3172  32
  -3  20   6 212.045 24.5724  26
   3  20  -6 226.094 45.4851   2
  -3  20   5 1571.45 76.0420   1
  -3  20   5 1597.61 60.4563  28
  -3  20   5 1578.04 58.3530  32
  -3  20   5 1663.26 62.3898  30
  -3  20   5 1605.81 60.6469  26
   3  20  -5 1804.99 88.9877   2
  -3  20   4 4046.08 135.992  28
  -3  20   4 4138.09 135.960  32
   3  20  -4 4066.06 161.313   2
  -3  20   4 4072.83 154.721   1
  -3  20   3 33.8640 15.6327  28
  -3  20   3 67.2357 27.8094  11
  -3  20   3 1.92050 31.5463   1
   3  20  -3 9.08925 42.5618   2
  -3  20   3 58.5967 15.0042  32
  -3  20   2 1234.94 45.7956  28
   3  20  -2 1245.88 46.5194  20
  -3  20   2 1324.60 47.3015  32
   3 -20  -2 1246.38 45.6617  29
  -3  20   2 1240.39 59.1419  11
  -3  20   1 1318.69 65.0322   1
   3  20  -1 1229.45 69.1660   2
  -3  20   1 1186.10 53.0744  11
   3  20  -1 1209.86 45.2379  20
   3  20  -1 1135.45 44.7246  19
   3 -20  -1 1182.25 43.9194  29
   3  20   0 1092.34 42.4912  20
  -3  20   0 1144.58 60.5017   1
   3  20   0 1023.29 42.6220  19
   3 -20   0 1065.63 40.8984  29
   3  20   0 1102.77 62.0860   2
   3  20   1 240.189 22.4121  20
   3  20   1 212.155 20.9803  19
   3  20   1 277.389 36.6483   2
   3 -20   1 203.625 18.3798  29
  -3  20  -1 249.084 36.3301   1
   3  20   2 19.3817 25.9958   2
   3 -20   2 3.82016 17.5600  29
  -3  20  -2 7.41867 29.2037   1
   3 -20   3 6470.57 215.622  17
   3  20   3 6905.17 218.644  20
   3  20   3 6757.91 217.024   5
   3 -20   4 1481.86 56.0581  17
   3  20   4 1616.76 60.6139  20
   3  20   4 1526.02 55.9639   5
   3  20   4 1610.87 57.9535  28
   3  20   4 1523.75 60.6664  27
   3 -20   4 1581.50 57.9754  29
   3 -20   5 1319.42 49.9990  17
   3  20   5 1255.93 47.1753  26
   3  20   5 1301.86 49.9575  28
   3 -20   5 1318.25 50.1660  29
   3  20   5 1264.33 53.0582  27
   3 -20   6 862.654 38.5081  17
   3 -20   6 904.754 37.0837  29
   3  20   6 840.968 36.8120  28
   3  20   6 849.876 39.8323  27
   3 -20   6 842.798 35.2145  23
   3 -20   7 1833.98 64.9646  17
   3 -20   7 1866.26 64.7703  21
   3 -20   7 1705.82 62.0162  29
   3 -20   7 1736.14 62.2860  23
   3 -20   8 1164.22 44.3458  17
   3 -20   8 1080.47 41.9078  21
   3 -20   8 1090.75 41.3202  23
   3 -20   9 536.207 25.0863  17
   3 -20   9 560.910 24.3946  16
   3 -20  10 1111.85 37.5582  16
  -3  21  10 65.7724 13.9158  25
  -3 -21  10 69.7642 15.5121  23
  -3  21   9 502.740 27.0893  25
  -3  21   9 478.041 29.8725  30
  -3  21   9 426.526 23.2830  24
  -3  21   9 470.672 27.5942  26
  -3  21   8 2570.31 88.7644   6
  -3  21   8 2556.70 92.1768  26
  -3  21   8 2825.66 94.4091  30
  -3  21   7 1159.64 48.9370  26
  -3  21   7 1166.81 43.9461  32
  -3  21   7 1218.64 46.0288   6
   3  21  -6 117.172 43.0140   2
  -3  21   6 108.501 23.5529  26
  -3  21   6 93.5920 16.3590  32
  -3  21   6 78.8367 26.6734   1
  -3  21   5 358.619 39.5352   1
  -3  21   5 403.170 23.2264  32
  -3  21   5 357.024 26.7530  26
  -3  21   5 413.320 27.6170  28
  -3  21   5 378.605 30.2528  30
   3  21  -5 339.883 52.6445   2
   3  21  -4 579.344 57.7131   2
  -3  21   4 592.718 29.8593  28
  -3  21   4 467.524 44.0100   1
  -3  21   4 612.808 28.4536  32
  -3  21   3 10.7576 26.2875  11
   3  21  -3 14.3314 44.1573   2
  -3  21   3 27.2941 15.0747  32
  -3  21   3 37.0701 16.6683  28
  -3  21   3 34.1979 30.7787   1
   3  21  -2 649.693 29.0077  20
  -3  21   2 620.370 28.8361  32
  -3  21   2 629.853 27.5720  28
  -3  21   2 663.304 40.6078  11
   3 -21  -2 592.051 27.0446  29
   3 -21  -1 1730.68 61.9838  29
  -3  21   1 1798.43 82.4097   1
   3  21  -1 1805.80 63.2090  20
   3  21  -1 1766.30 86.1875   2
   3  21   0 43.6777 19.3043  20
   3  21   0 50.2973 35.0013   2
  -3  21   0 36.5412 32.8196   1
   3 -21   0 42.1857 15.8280  29
   3  21   1 2631.37 112.605   2
   3  21   1 2869.65 96.7786  20
   3 -21   1 2936.86 95.9181  29
  -3  21  -1 2859.67 115.076   1
  -3  21  -1 2741.83 93.7838   6
  -3  21  -2 273.228 38.4638   1
   3  21   2 299.808 26.0093  20
   3  21   2 264.051 32.5901   2
   3 -21   2 278.648 22.8004  29
   3  21   3 3939.23 131.434   5
   3  21   3 3948.44 133.513  27
   3  21   4 11177.1 346.379  20
   3  21   4 10023.7 343.426   5
   3 -21   4 10957.9 343.894  17
   3 -21   4 10887.4 345.222  29
   3  21   4 10670.7 346.103  27
   3  21   4 10682.7 345.242  28
   3 -21   5 86.0012 20.8397  29
   3  21   5 71.9780 26.0189  27
   3  21   5 86.6501 20.4608  28
   3  21   5 67.9382 14.4781  26
   3 -21   5 109.568 20.0979  17
   3 -21   6 1490.59 56.8967  29
   3  21   6 1589.17 57.0587  28
   3  21   6 1517.09 59.1141  27
   3 -21   6 1560.26 57.6860  17
   3 -21   7 55.4163 18.3192  21
   3 -21   7 47.4603 14.7954  29
   3 -21   7 92.1283 21.2002  17
   3 -21   7 60.2447 15.6988  23
   3 -21   8 22.6166 14.0231  21
   3 -21   8 15.3277 18.8734  17
   3 -21   8-3.73336 13.5419  23
   3 -21   9 260.291 17.3060  16
   3 -21   9 216.076 13.4634  23
   3 -21   9 264.496 17.5178  17
  -3  22  10 52.9622 12.3950  25
  -3 -22  10 41.2235 13.6592  23
  -3  22   9 1189.57 47.4251  30
  -3  22   9 1160.96 45.1931  25
  -3  22   9 1158.17 42.4571  24
  -3  22   8 400.685 22.1205   6
  -3 -22   8 386.798 23.7667  29
  -3  22   8 387.691 28.7690  26
  -3  22   7 3272.57 112.281  32
  -3  22   7 3456.50 116.113  26
  -3  22   7 3641.29 114.091   6
  -3  22   6 1140.41 48.3685  30
   3  22  -6 1034.71 68.6511   2
  -3  22   6 989.060 57.6407   1
  -3  22   6 1086.51 46.4234  26
  -3  22   6 1066.22 41.8035  32
  -3  22   5 1469.66 78.8570   1
  -3  22   5 1671.68 61.2969  32
  -3  22   5 1732.60 64.1077  28
  -3  22   5 1797.93 65.2499  30
  -3  22   5 1714.69 64.2407  26
   3  22  -5 1690.05 90.6313   2
  -3  22   4 2095.18 92.7069   1
  -3  22   4 2061.49 72.1673  32
  -3  22   4 1995.81 72.8092  28
   3  22  -4 2136.52 101.245   2
  -3  22   3 1839.57 86.1654   1
  -3  22   3 1926.48 66.6209  32
  -3  22   3 1776.15 66.1264  28
  -3  22   2 695.475 41.5535  11
   3  22  -2 668.541 31.1386  20
  -3  22   2 717.335 31.0623  32
  -3  22   2 682.004 29.7219  28
   3 -22  -2 663.377 29.1765  29
   3  22  -1 2804.51 94.6244  20
  -3  22   1 2828.43 114.981   1
   3 -22  -1 2718.97 93.5802  29
   3  22  -1 2872.55 118.710   2
   3  22   0 6350.19 210.473  20
  -3  22   0 6499.55 230.130   1
   3 -22   0 6502.50 210.057  29
   3  22   0 6588.46 230.820   2
  -3  22  -1 6498.63 209.267   6
   3  22   1 6338.09 211.481  20
   3 -22   1 6560.47 211.081  29
   3  22   1 6420.04 228.657   2
  -3  22  -1 6444.05 231.255   1
   3 -22   2 5672.69 184.986  29
   3  22   2 5819.97 186.070  20
   3  22   3 3340.91 113.546  27
   3  22   3 3234.48 110.861   5
   3  22   4 992.635 44.0958  20
   3  22   4 950.112 40.4664  28
   3 -22   4 917.233 37.1591  17
   3 -22   4 954.329 40.4315  29
   3  22   4 993.379 45.1331  27
   3  22   5 356.321 25.6231  28
   3 -22   5 352.863 24.6724  17
   3  22   5 374.276 30.7880  27
   3  22   5 375.764 21.0234  26
   3 -22   5 404.676 26.3657  29
   3 -22   6 114.379 20.9717  17
   3  22   6 124.290 20.1433  28
   3 -22   6 105.422 19.7566  29
   3 -22   7 630.731 29.6735  21
   3 -22   7 568.489 30.0932  17
   3 -22   7 604.328 27.0943  29
   3 -22   8 473.575 22.0013  21
   3 -22   8 433.382 25.5194  16
   3 -22   8 420.819 20.5796  23
   3 -22   8 460.588 24.7930  17
   3 -22   9 601.624 25.1052  17
  -3  23  10 2283.78 73.6319  25
  -3 -23  10 2140.03 72.9838  23
  -3  23   9 1473.03 54.6956  30
  -3  23   9 1408.89 52.5410  25
  -3  23   8 229.317 17.9044   6
  -3 -23   8 212.143 20.1351  29
  -3  23   8 239.658 24.9291  26
  -3  23   8 241.018 23.4321  25
  -3  23   7 0.43977 18.9445   6
  -3  23   7-2.25490 10.7116  32
  -3  23   7 16.6695 23.5088  26
   3  23  -6 563.858 55.7155   2
  -3  23   6 610.077 34.4062  26
  -3  23   6 641.139 36.0448  30
  -3  23   6 611.243 27.6449  32
  -3  23   6 556.363 42.7633   1
   3  23  -5 97.5093 44.4048   2
  -3  23   5 92.7708 24.9796  30
  -3  23   5 70.9357 22.9183  26
  -3  23   5 75.4113 22.9407  28
  -3  23   5 94.0642 16.4886  32
  -3  23   5 87.8600 31.8012   1
  -3  23   4 662.982 30.1961  32
  -3  23   4 566.127 49.0136   1
  -3  23   4 648.672 32.4272  28
   3  23  -4 703.771 62.4837   2
  -3  23   3 1520.04 54.6775  32
  -3  23   3 1349.89 74.0817   1
  -3  23   3 1457.16 54.8296  28
   3  23  -3 1521.65 84.8894   2
   3  23  -2 10109.8 324.186  20
  -3  23   2 10520.7 325.340  32
  -3  23   2 9935.68 323.949  28
   3 -23  -2 9794.86 323.533  29
   3  23  -1 2595.28 89.8632  20
   3 -23  -1 2565.51 88.7244  29
   3  23  -1 2857.54 116.658   2
  -3  23   1 2711.60 111.746   1
   3  23   0 3351.21 134.461   2
   3 -23   0 3408.13 112.367  29
   3  23   0 3288.88 113.252  20
  -3  23   0 3323.05 133.817   1
  -3  23   0 3327.67 111.352   6
   3  23   1 134.683 24.0478  20
  -3  23  -1 133.347 16.2779   6
   3 -23   1 103.668 20.2136  29
   3  23   1 191.192 37.8994   2
  -3  23  -1 153.977 36.8266   1
   3  23   2 553.155 33.7117  20
   3 -23   2 591.626 30.7992  29
   3  23   2 507.660 41.0265   2
   3  23   3 2256.17 79.4984   5
   3  23   4 27.9596 28.8388  27
   3 -23   4 4.01389 21.9167  29
   3  23   4 25.4704 17.3342   5
   3  23   4 58.9506 21.9555  28
   3 -23   4 54.2019 17.0113  17
   3  23   5 778.353 35.7285  28
   3  23   5 687.252 30.9770  26
   3 -23   5 769.339 33.5687  17
   3  23   5 774.795 39.7372  27
   3 -23   5 751.440 35.8475  29
   3 -23   6 818.093 35.9786  29
   3  23   6 796.737 36.0500  28
   3 -23   6 834.552 36.0924  17
   3 -23   7 103.876 17.3503  21
   3 -23   7 91.8353 15.5764  29
   3 -23   7 92.0531 19.5116  17
   3 -23   8 3809.63 123.426  17
   3 -23   8 3608.84 122.812  21
   3 -23   8 3879.87 124.433  16
   3 -23   9 632.634 25.0888  17
  -3  24  10 13.9971 9.14875  25
  -3 -24  10 0.59925 8.75067  23
  -3 -24   9 71.5947 16.0916  23
  -3  24   9 57.3727 15.1617  25
  -3  24   8 447.000 22.9313   6
  -3  24   8 497.074 28.8662  26
  -3  24   8 483.513 27.3230  25
  -3 -24   8 439.616 24.5782  29
  -3  24   7 67.0675 19.5617   6
  -3  24   7 39.0849 23.8726  26
  -3  24   7 60.4775 25.8973  30
  -3  24   6 2088.92 74.5225  32
  -3  24   6 2277.81 77.3733   6
  -3  24   6 2172.52 79.1238  26
  -3  24   6 2257.98 79.6364  30
   3  24  -6 2240.93 105.008   2
  -3  24   6 1959.99 91.7999   1
  -3  24   5 28.6926 23.2925  26
  -3  24   5 20.8313 23.3556  28
  -3  24   5 42.5361 15.3565  32
  -3  24   5 65.0071 29.2211   1
  -3  24   5 40.9268 25.3887  30
  -3  24   4 2556.09 88.3252  32
  -3  24   4 2574.31 110.184   1
  -3  24   4 2537.83 89.6120  28
   3  24  -4 2748.01 120.946   2
  -3  24   3 4322.38 139.481  32
  -3  24   3 4080.31 139.167  28
  -3  24   3 3872.10 159.598   1
   3  24  -3 4402.10 170.497   2
   3  24  -2 87.5433 19.8867  20
   3 -24  -2 72.9396 16.3143  29
  -3  24   2 80.6731 17.1708  28
  -3  24   2 110.061 17.8587  32
   3  24  -1 2474.04 87.8062  20
  -3  24   1 2479.19 109.261   1
   3 -24  -1 2574.91 86.7352  29
   3  24  -1 2627.38 113.378   2
   3  24   0 579.286 32.2241  20
   3 -24   0 561.885 28.8999  29
   3  24   0 525.737 50.7626   2
  -3  24   0 620.558 51.6233   1
  -3  24   0 590.486 28.2030   6
  -3  24  -1 1416.79 51.4221   6
  -3  24  -1 1460.93 76.4218   1
   3  24   1 1393.99 55.9502  20
   3 -24   1 1448.37 54.1345  29
   3  24   1 1385.55 72.8385   2
   3  24   2 2326.48 82.6499  20
   3 -24   2 2314.83 81.0024  29
   3  24   2 2097.94 93.5821   2
   3  24   3 181.656 23.3601   5
   3 -24   4 46.2304 21.8527  29
   3 -24   4 34.6131 16.2702  17
   3  24   4 46.2461 17.0400   5
   3  24   4 42.1779 22.6385  28
   3  24   4 53.9935 28.6286  27
   3 -24   5 67.4371 21.5349  29
   3 -24   5 95.0561 18.1759  17
   3  24   5 78.6686 21.6075  28
   3  24   5 84.0051 27.4198  27
   3  24   5 96.4724 14.8730  26
   3 -24   6 1294.56 48.0728  17
   3  24   6 1255.35 48.7283  28
   3 -24   6 1231.15 48.5519  29
   3 -24   7 8.48904 14.1153  29
   3 -24   7-7.53812 15.8974  21
   3 -24   7-10.7722 17.1241  17
   3 -24   8 180.160 13.7463  21
   3 -24   8 195.792 17.1475  17
   3 -24   8 180.283 18.0125  16
   3 -24   9 591.973 22.7123  17
  -3 -25  10 10.7627 8.98825  17
  -3  25   9 3931.46 124.678  25
  -3 -25   9 3673.47 123.351  23
  -3  25   8 1840.35 62.8456   6
  -3  25   8 1883.00 66.2416  26
  -3 -25   8 1756.04 63.7180  29
  -3  25   8 1818.30 65.3448  25
  -3  25   7 102.009 19.2918   6
  -3  25   7 92.1158 24.8651  30
  -3  25   7 65.1503 23.2706  26
  -3  25   6 30.8667 21.9767   6
   3  25  -6-21.4600 37.2296   2
  -3  25   6 14.4496 24.3710  30
  -3  25   6 19.4899 24.1282  26
  -3  25   6 16.5872 11.4380  32
   3  25  -5 352.076 52.3820   2
  -3  25   5 306.526 37.9578   1
  -3  25   5 368.591 21.3451  32
  -3  25   5 363.633 28.6616  28
  -3  25   5 327.908 29.1864  26
  -3  25   5 420.530 29.7471  30
  -3  25   4 311.157 21.6039  32
  -3  25   4 321.535 27.4243  30
  -3  25   4 364.529 42.4498   1
  -3  25   4 386.348 26.6103  28
   3  25  -4 369.359 54.7425   2
   3  25  -3 648.312 62.9202   2
  -3  25   3 684.633 31.1177  32
  -3  25   3 705.884 53.7269   1
  -3  25   3 643.422 32.2897  28
   3  25  -2 1436.34 52.3225  20
  -3  25   2 1433.71 51.8732  32
  -3  25   2 1377.02 51.2486  28
   3 -25  -2 1266.89 50.0984  29
   3  25  -1 815.125 38.2004  20
   3  25  -1 919.848 64.0278   2
   3 -25  -1 801.724 35.2905  29
  -3  25   1 824.297 58.0550   1
  -3  25   1 831.862 36.1447   6
  -3  25   1 859.846 36.5863  32
   3  25   0 80.0930 38.6815   2
   3  25   0 51.7138 23.7878  20
  -3  25   0 33.7796 17.6265   6
   3 -25   0 30.4688 19.3218  29
  -3  25   0 62.6284 37.1526   1
  -3  25  -1 1921.48 66.1762   6
   3  25   1 1926.46 70.6235  20
   3 -25   1 1845.82 68.6322  29
   3  25   1 1752.09 87.3647   2
   3 -25   2 824.727 37.8720  29
   3  25   2 839.792 41.5010  20
   3  25   3 1253.14 49.6766   5
   3  25   4 316.895 32.4996  27
   3 -25   4 314.495 26.8589  29
   3  25   4 287.409 21.2285   5
   3  25   4 322.560 27.1516  28
   3  25   5 2258.82 80.2936  27
   3 -25   5 2244.02 77.6060  29
   3 -25   5 2226.93 75.1450  17
   3  25   5 2192.15 77.7479  28
   3  25   5 2047.95 74.4134  26
   3 -25   6 959.519 39.3136  21
   3 -25   6 959.234 37.7884  17
   3  25   6 886.984 38.7721  28
   3 -25   6 924.507 39.0623  29
   3 -25   7 178.701 16.8276  21
   3 -25   7 150.236 20.2817  16
   3 -25   7 167.122 17.8926  17
   3 -25   7 180.662 16.0388  29
   3 -25   8 134.883 15.9738  16
   3 -25   8 141.458 14.8929  17
  -3 -26  10 110.391 8.24623  17
  -3  26   9 1167.90 39.1517  25
  -3 -26   9 992.687 37.4192  23
  -3 -26   8 1141.37 45.0410  29
  -3  26   8 1226.63 47.5690  26
  -3  26   8 1266.58 46.9554  25
  -3  26   7 20.5478 17.8510   6
  -3  26   7 0.99016 23.4870  30
  -3  26   7 35.7609 21.9806  26
  -3  26   6 247.986 24.4443   6
  -3  26   6 228.319 26.6641  30
   3  26  -6 201.191 42.5481   2
  -3  26   6 174.046 26.2003  26
  -3  26   5 1513.17 58.8317  28
   3  26  -5 1524.47 57.3206   5
  -3  26   5 1420.08 75.3990   1
  -3  26   5 1553.19 59.0436  30
  -3  26   5 1581.35 60.1577  26
   3  26  -5 1466.16 84.7751   2
  -3  26   5 1465.02 54.2815  32
  -3  26   4 338.690 22.1070  32
  -3  26   4 382.060 28.2074  30
  -3  26   4 402.495 27.3867  28
  -3  26   4 369.546 41.4312   1
   3  26  -4 313.010 53.5989   2
  -3  26   4 357.086 29.2506   6
  -3  26   3 278.488 41.4002   1
  -3  26   3 278.871 20.7061  32
  -3  26   3 285.987 23.2229  28
  -3  26   3 273.176 26.5806   6
   3  26  -3 264.457 52.8327   2
   3  26  -2 1190.95 46.5086  20
  -3  26   2 1219.93 45.6870  32
  -3  26   2 1210.30 47.5004   6
  -3  26   2 1118.73 45.0674  28
   3  26  -2 1172.26 78.0481   2
   3 -26  -2 1095.42 44.0794  29
  -3  26   1 471.606 28.2876   6
   3  26  -1 488.775 30.0526  20
  -3  26   1 504.084 27.3602  32
   3  26  -1 521.272 54.3703   2
   3 -26  -1 477.798 26.3600  29
  -3  26   1 466.304 49.7629   1
  -3  26   0 842.532 35.8852   6
  -3  26   0 771.103 58.4117   1
   3  26   0 831.060 39.5640  20
   3 -26   0 790.465 36.1432  29
   3  26   0 809.433 60.2848   2
  -3  26  -1 849.456 35.5228   6
   3  26   1 869.655 42.6874  20
   3  26   1 809.187 57.0927   2
   3 -26   1 894.822 38.9066  29
   3  26   2 1044.83 48.2174  20
   3 -26   2 1028.02 44.8137  29
   3  26   2 1068.34 48.4997  27
   3  26   3 3042.76 103.113   5
   3 -26   3 2960.07 103.997  29
   3  26   4 17.8079 22.5247  28
   3  26   4-7.55220 15.5401   5
   3  26   4 50.4566 29.3585  27
   3  26   5 51.9173 26.8420  27
   3  26   5 64.1917 21.5758  28
   3 -26   5 74.6702 16.1386  17
   3 -26   5 60.8917 21.6582  29
   3  26   5 54.5657 13.3731  26
   3 -26   6 156.829 19.3572  21
   3 -26   6 115.618 17.0272  17
   3 -26   6 126.119 19.7386  29
   3  26   6 131.357 19.2628  28
   3 -26   7 380.980 20.7653  21
   3 -26   7 380.066 20.8512  17
   3 -26   7 375.981 23.4193  16
   3 -26   8 440.479 20.7127  16
   3 -26   8 391.132 18.9352  17
   3 -26   9 165.296 9.22818  16
  -3  27   9-1.90920 10.5246  25
  -3 -27   9-8.18309 8.01972  23
  -3 -27   8 55.6208 14.3028  29
  -3  27   8 55.5862 16.3044  25
  -3  27   8 61.1672 19.2624  30
  -3 -27   8 37.8101 13.7109  23
  -3  27   8 55.4076 17.7784  26
  -3  27   7 199.951 21.9993  25
  -3  27   7 170.402 19.7199   6
  -3  27   7 144.141 24.2673  30
  -3 -27   7 188.126 22.7230  29
  -3  27   7 175.591 22.9012  26
  -3  27   6 97.7133 21.6439   6
  -3  27   6 57.1192 24.3436  26
  -3  27   6 111.527 24.1220  30
  -3  27   5 105.553 30.5235   1
   3  27  -5 105.155 41.5351   2
  -3  27   5 105.266 23.5833  30
  -3  27   5 112.415 24.7139  26
   3  27  -5 88.4030 21.3532   5
  -3  27   5 92.3637 23.4893  28
  -3  27   5 83.5643 13.1863  32
  -3  27   4 573.477 33.1072   6
  -3  27   4 566.544 26.9316  32
   3  27  -4 628.958 59.6754   2
  -3  27   4 611.659 32.4183  30
  -3  27   4 592.947 32.1139  28
  -3  27   4 491.834 47.3633   1
  -3  27   3 0.48691 15.5896  32
  -3  27   3 39.9893 24.0228   6
  -3  27   3 38.5069 20.5452  30
  -3  27   3-3.38445 19.6488  28
  -3  27   3 27.6727 34.1709   1
  -3  27   2 12496.2 400.052   6
   3  27  -2 12481.6 399.643  20
   3 -27  -2 12191.7 398.815  29
  -3  27   2 12924.0 400.439  32
  -3  27   2 12035.7 399.414  28
   3  27  -2 13157.6 430.746   2
  -3  27   1 922.997 38.5825   6
   3  27  -1 880.865 40.3269  20
  -3  27   1 853.312 37.0836  32
   3  27  -1 984.470 67.7426   2
   3 -27  -1 820.956 36.8956  29
  -3  27   1 868.990 62.6281   1
  -3  27   0 383.378 25.3925   6
   3 -27   0 389.895 25.6797  29
   3  27   0 377.362 30.4493  20
   3  27   0 347.879 47.5201   2
  -3  27  -1 1251.98 46.7331   6
   3  27   1 1200.07 52.5790  20
   3 -27   1 1246.90 49.9267  29
   3  27   1 1197.39 69.0142   2
   3  27   2-12.2628 28.9705  20
   3 -27   2-10.9356 23.1570  29
   3  27   2 16.5317 29.8500  27
   3  27   3 5207.45 170.075  28
   3  27   3 5044.92 168.458   5
   3 -27   3 5056.01 169.593  29
   3  27   4 254.883 19.3381   5
   3  27   4 295.290 26.4870  28
   3  27   4 292.163 32.1226  27
   3 -27   5 225.754 23.0143  29
   3  27   5 225.730 28.7465  27
   3  27   5 190.593 15.2530  26
   3  27   5 195.450 22.9307  28
   3 -27   5 180.172 16.8508  17
   3 -27   6 259.829 20.1761  21
   3 -27   6 270.897 21.4538  29
   3 -27   6 269.834 17.9916  17
   3  27   6 222.362 20.8749  28
   3 -27   7 78.4413 13.2035  21
   3 -27   7 51.7018 13.4235  17
   3 -27   7 40.4149 16.0230  16
   3 -27   8 2794.63 92.0016  16
  -3  28   9 292.344 14.3776  25
  -3  28   8 967.173 34.4501  26
  -3  28   8 972.355 33.5556  25
  -3  28   7 1367.65 50.5217  30
  -3  28   7 1287.52 48.2346   6
  -3  28   7 1291.07 50.3527  26
  -3 -28   7 1261.77 49.3473  29
  -3  28   7 1277.30 49.5324  25
  -3  28   6 93.2890 23.7623  26
  -3  28   6 144.470 21.4647   6
  -3  28   6 109.684 22.5900  30
   3  28  -5 1475.22 55.9270   5
  -3  28   5 1462.61 56.6853  30
  -3  28   5 1494.12 57.2562  28
  -3  28   5 1487.88 58.4947  26
   3  28  -5 1375.95 81.8041   2
  -3  28   4 1227.25 72.8803   1
  -3  28   4 1366.23 50.5299  32
  -3  28   4 1392.53 54.1240  28
  -3  28   4 1385.91 53.5921  30
  -3  28   4 1478.62 55.3403   6
   3  28  -4 1392.19 82.7079   2
  -3  28   3 75.1450 23.0764   6
  -3  28   3 91.0101 16.5624  32
  -3  28   3 62.6743 20.0380  28
  -3  28   3 96.4997 35.3963   1
  -3  28   3 73.0631 20.1117  30
   3  28  -2 109.417 21.5651  20
  -3  28   2 100.269 18.7196  28
   3 -28  -2 114.593 17.4242  29
  -3  28   2 104.113 23.5988   6
   3  28  -2 149.678 47.2383   2
  -3  28   2 115.002 17.8821  32
   3  28  -1 1768.64 94.2632   2
   3  28  -1 1755.02 67.0121  20
  -3  28   1 1717.90 90.4099   1
   3 -28  -1 1813.92 64.7652  29
  -3  28   1 1878.60 66.0385   6
  -3  28   1 1802.16 65.5372  32
   3  28   0 163.216 27.2423  20
  -3  28   0 120.432 20.4845   6
   3  28   0 188.683 42.2820   2
   3 -28   0 163.671 21.5986  29
  -3  28  -1 603.300 28.9200   6
   3  28   1 629.266 37.7761  20
   3 -28   1 610.887 32.9627  29
   3  28   1 597.328 49.6225   2
   3  28   2 46.2185 30.7938  27
   3  28   2 48.1084 29.2109  20
   3 -28   2 28.2185 23.5455  29
   3  28   3 12581.2 399.310   5
   3 -28   3 11952.9 399.861  29
   3  28   3 12657.8 400.576  28
   3  28   4 121.422 16.6860  26
   3  28   4 111.359 23.7728  28
   3 -28   5 987.693 41.2516  29
   3  28   5 938.533 44.6147  27
   3  28   5 994.878 41.6840  28
   3  28   6 440.243 24.2631  28
   3 -28   6 452.387 23.5314  21
   3 -28   6 412.172 20.4926  17
   3 -28   6 428.715 24.4562  16
   3 -28   6 452.621 24.4817  29
   3 -28   7 126.636 12.2187  21
   3 -28   7 79.6748 11.6497  17
   3 -28   7 105.605 14.9765  16
   3 -28   8 73.9852 8.01672  22
   3 -28   8 156.214 11.1732  16
  -3 -29   9 48.4293 8.03288  17
  -3  29   9 71.4333 7.20742  25
  -3  29   8 748.262 29.4739  25
  -3  29   8 720.074 30.2947  26
  -3  29   7 290.286 20.4673   6
  -3 -29   7 296.214 22.4275  29
  -3  29   7 334.994 23.4278  26
  -3  29   7 335.402 22.3087  25
  -3  29   7 350.278 23.2883  30
  -3  29   6 1907.50 69.1598  26
  -3  29   6 1878.57 67.8237   6
  -3  29   6 1895.06 68.1363  30
   3  29  -5 419.372 27.4997   5
  -3  29   5 449.460 29.3770  28
  -3  29   5 505.156 28.1014  30
  -3  29   5 473.398 31.0963  26
  -3  29   4 491.883 30.7139   6
  -3  29   4 458.910 22.1976  32
   3  29  -4 415.513 53.2037   2
  -3  29   4 467.559 27.9095  30
  -3  29   4 479.818 29.0637  28
  -3  29   3 229.749 26.5425   6
  -3  29   3 242.840 18.6095  32
  -3  29   3 237.609 21.4617  30
  -3  29   3 230.806 22.9191  28
  -3  29   2 759.213 35.7283   6
   3  29  -2 707.742 33.7661  20
  -3  29   2 716.058 31.4996  30
  -3  29   2 712.909 32.3215  28
   3 -29  -2 677.707 30.8594  29
   3  29  -2 779.046 63.5960   2
  -3  29   2 690.433 31.7529  32
  -3  29   1 312.959 25.8882   6
   3  29  -1 337.815 28.7162  20
   3 -29  -1 320.936 23.0978  29
  -3  29   1 317.023 22.2447  32
   3  29  -1 341.070 50.0396   2
   3  29   0 142.886 27.1434  20
  -3  29   0 149.570 20.7708   6
   3  29   0 169.404 40.9666   2
   3 -29   0 123.727 21.3368  29
  -3  29   0 148.625 19.5491  32
   3  29   1 1559.21 61.7293  20
  -3  29  -1 1526.84 55.9489   6
   3 -29   1 1567.16 58.7720  29
   3  29   1 1554.27 62.3528  27
   3  29   1 1417.03 76.8729   2
   3  29   2 259.565 27.4878   5
   3 -29   2 245.363 26.2884  29
   3  29   2 209.385 32.8687  27
   3  29   3 141.877 22.5653   5
   3 -29   3 121.358 26.2440  29
   3  29   3 156.850 26.0584  28
   3  29   3 155.286 31.3125  27
   3  29   4 2514.44 85.9949  28
   3  29   4 2369.40 82.7386  26
   3  29   5 260.750 23.8681  28
   3  29   5 326.643 28.6526  27
   3 -29   5 252.723 23.8256  29
   3 -29   6 20.9315 14.1327  21
   3  29   6 19.7728 15.6882  28
   3 -29   6 11.0038 15.2968  16
   3 -29   6 32.8112 16.1755  29
   3 -29   7 8.82949 9.69516  21
   3 -29   7 15.2747 12.5692  16
   3 -29   8 54.2590 7.92574  16
  -3  30   8 12.4633 12.5662  26
  -3  30   8 17.2757 10.6826  25
  -3  30   7 206.421 18.4711  30
  -3 -30   7 198.776 18.5446  29
  -3  30   7 188.968 16.9212   6
  -3  30   7 209.971 19.5930  26
  -3  30   7 170.051 17.8816  25
  -3  30   6 155.314 19.4992   6
  -3  30   6 146.788 22.3641  26
  -3 -30   6 148.039 23.5217  29
  -3  30   6 132.555 20.0986  30
   3  30  -5 565.359 29.5758   5
  -3  30   5 604.765 29.5435  30
  -3  30   5 553.231 32.6962  26
  -3  30   4 1221.69 48.0214  28
  -3  30   4 1153.23 46.3647  30
  -3  30   4 1228.02 48.9933   6
   3  30  -4 1251.09 75.7562   2
  -3  30   3 664.029 33.0606   6
  -3  30   3 595.740 26.6912  32
  -3  30   3 608.865 30.4587  28
  -3  30   3 538.693 28.1440  30
  -3  30   2 101.734 23.3377   6
  -3  30   2 120.263 16.9444  32
  -3  30   2 111.147 15.1813  30
  -3  30   2 112.055 18.5048  28
   3  30  -2 149.610 45.7797   2
  -3  30   1 517.411 29.6622   6
  -3  30   1 503.652 26.4211  32
   3 -30  -1 472.235 26.9534  29
   3  30  -1 533.492 54.9336   2
   3  30   0 112.045 37.7457   2
  -3  30   0 66.9858 19.4938   6
   3 -30   0 64.9552 20.8629  29
   3  30   0 84.9213 27.7233  27
  -3  30   0 31.1661 17.7448  32
   3 -30   1 2181.51 78.5289  29
   3  30   1 2276.72 81.1060  27
   3  30   1 2008.93 96.0675   2
   3  30   2 3312.03 111.685   5
   3 -30   2 3157.03 111.553  29
   3  30   2 3298.83 113.955  27
   3 -30   3 2.64778 13.6809  16
   3  30   3 5.29400 21.0854   5
   3 -30   3 21.3757 23.7891  29
   3  30   3 33.4767 24.1554  28
   3  30   3 19.6847 30.6833  27
   3  30   4 256.438 17.8396  26
   3  30   4 273.569 25.8462  28
   3 -30   4 265.667 19.1610  16
   3 -30   5 180.311 17.3672  16
   3  30   5 191.404 21.2593  28
   3 -30   5 217.828 21.5624  29
   3 -30   6 2.14817 13.1600  21
   3 -30   6 12.0528 15.1508  29
   3  30   6 28.5999 14.6919  28
   3 -30   6 10.5273 13.9643  16
   3 -30   7 39.2750 10.8708  16
  -3  31   8 248.057 14.5144  26
  -3  31   8 241.989 13.1593  25
  -3  31   7 95.5561 16.5292  26
  -3  31   7 94.6045 14.2071   6
  -3 -31   7 90.9044 15.8445  29
  -3  31   7 107.537 15.0922  25
  -3  31   6 884.494 35.0702   6
  -3  31   6 847.607 36.7245  26
  -3  31   6 793.538 34.9412  30
   3  31  -5 380.743 24.2074   5
  -3  31   5 378.653 24.0619  30
  -3  31   5 438.902 27.8466  26
  -3  31   4 1441.31 54.8909   6
   3  31  -4 1514.50 55.4955   5
  -3  31   4 1401.96 52.2284  30
  -3  31   4 1379.04 54.0327  28
  -3  31   3 56.4011 22.9259   6
  -3  31   3 75.2668 15.0791  30
  -3  31   3 72.5530 19.0246  28
  -3  31   3 60.1585 12.1190  32
  -3  31   2 32.9722 21.8485   6
   3  31  -2 25.4088 39.6288   2
  -3  31   2 0.82525 16.6645  28
  -3  31   2 14.7051 14.0806  32
  -3  31   1 1645.65 60.0740   6
  -3  31   1 1580.34 58.1600  32
   3  31  -1 1602.60 86.2280   2
   3 -31  -1 1580.11 58.1383  29
   3  31   0 260.940 29.5095  27
  -3  31   0 262.622 22.2045   6
  -3  31   0 208.610 19.8418  32
   3  31   0 287.587 42.3656   2
   3 -31   0 210.750 22.5432  29
   3 -31   1 99.6347 22.9012  29
   3  31   1 105.710 28.9171  27
   3  31   2 376.833 29.3700   5
   3 -31   2 406.795 28.6591  29
   3  31   2 404.834 34.3763  27
   3  31   3 4047.85 134.456  28
   3  31   3 3888.25 132.584   5
   3 -31   3 4059.97 133.950  29
   3  31   3 3941.52 135.702  27
   3 -31   4 826.905 33.3781  16
   3  31   4 914.379 38.8717  28
   3 -31   5 284.918 18.6074  16
   3 -31   5 349.727 22.7660  29
   3  31   5 349.084 22.5915  28
   3 -31   6 53.1418 11.9904  21
   3 -31   6 74.9866 12.5820  16
   3 -31   6 77.7265 14.0408  29
   3 -31   7 42.9957 8.95714  16
  -3  32   7 1840.24 61.0891  26
  -3 -32   7 1739.19 60.4317  29
  -3  32   7 1730.34 60.2804  25
  -3  32   6 218.592 18.4227   6
  -3  32   6 224.573 20.3926  26
  -3  32   5 923.125 35.7239  30
  -3  32   5 899.935 39.5436  26
  -3 -32   5 932.325 40.6130  29
   3  32  -5 887.399 37.0617   5
  -3  32   4 36.8840 20.6180   6
   3  32  -4 4.42724 20.9454   5
  -3  32   4 21.0743 18.8986  28
  -3  32   4 12.0056 21.4542  26
  -3  32   3 363.765 27.0059   6
  -3  32   3 365.025 23.7599  28
   3  32  -3 368.340 24.5635  27
  -3  32   2 28.3740 21.3600   6
  -3  32   2 23.7316 16.4087  28
   3  32  -2 13.0958 22.1736  27
  -3  32   2 46.7156 12.5845  32
   3 -32  -1 135.324 18.4332  29
  -3  32   1 151.365 21.8227   6
  -3  32   1 101.523 15.8324  32
   3  32  -1 146.013 25.2917  27
   3  32  -1 92.2744 38.7018   2
   3 -32   0 5.79122 18.9952  29
  -3  32   0-9.31404 18.0780   6
   3  32   0-33.4098 26.4776  27
  -3  32   0-1.78851 15.6867  32
  -3 -32   0 0.80759 17.4676  29
   3  32   1 867.431 40.7459   5
  -3  32  -1 771.555 35.3471  32
   3  32   1 824.907 42.1274  27
   3 -32   1 876.813 38.0782  29
   3 -32   2 952.998 41.7662  29
   3  32   2 960.662 45.8811  27
   3  32   2 933.294 42.0460   5
   3  32   3 4267.23 136.208  28
   3  32   3 3744.58 133.654   5
   3 -32   3 4185.36 135.470  29
   3  32   3 4106.61 137.000  27
   3 -32   4 425.304 21.0387  16
   3  32   4 549.338 28.2195  28
   3  32   5 1768.23 58.3006  28
   3 -32   5 1731.04 58.4918  29
   3 -32   6 1743.11 58.0138  21
   3 -32   6 1632.87 57.6033  16
   3 -32   6 1808.49 58.8422  29
  -3  33   7-7.70063 11.4990  26
  -3 -33   7 10.7737 11.4445  29
  -3  33   7 5.01643 9.85896  25
  -3  33   6 890.955 35.5877   6
  -3  33   6 979.284 36.7910  26
   3  33  -5 362.194 22.0105   5
  -3 -33   5 407.231 25.9438  29
  -3  33   5 388.856 24.6974  26
  -3  33   4 168.944 20.9583   6
  -3  33   4 190.723 19.6910  28
   3  33  -4 173.094 22.4760   5
  -3 -33   4 204.768 24.5534  29
  -3  33   4 230.529 22.9816  26
  -3  33   3 1469.87 55.6051   6
  -3  33   3 1468.17 53.8985  28
   3  33  -3 1548.51 57.1240   5
   3  33  -3 1433.64 53.7770  27
  -3  33   2 1242.41 47.6028   6
  -3  33   2 1118.41 44.1872  28
   3  33  -2 1223.75 47.2193  27
  -3  33   1 892.515 37.6937   6
  -3 -33   1 830.987 37.3331  29
  -3  33   1 791.218 33.8844  32
   3 -33  -1 903.869 35.5047  29
   3  33  -1 914.678 39.9749  27
  -3  33   0 1226.12 48.0031   6
  -3  33   0 1174.57 46.9358  32
   3 -33   0 1313.94 48.5137  29
  -3 -33   0 1298.34 47.4020  29
   3  33   0 1365.09 52.3718  27
  -3  33  -1 660.030 31.3284  32
   3  33   1 716.559 38.3345  27
   3 -33   1 715.086 34.1245  29
   3  33   2 481.402 29.4324   5
   3 -33   2 472.298 28.7226  29
   3  33   2 470.555 33.6229  27
   3  33   3 196.287 23.7015  28
   3 -33   3 173.756 23.2233  29
   3  33   3 176.146 27.5404  27
   3  33   4 1508.54 55.7801  28
   3  33   5 194.730 17.2815  28
   3 -33   5 160.570 12.0781  16
   3 -33   5 220.256 18.1034  29
   3 -33   6 911.483 29.8765  21
   3 -33   6 959.385 31.0737  29
  -3 -34   7 53.2739 9.29658  29
  -3  34   7 73.5157 8.21270  25
  -3  34   6 11.3656 13.5517  26
  -3  34   6 17.9374 11.9636  25
  -3  34   5 96.0908 17.7830  26
  -3 -34   5 133.569 19.3727  29
  -3 -34   4 420.463 26.7831  29
  -3  34   4 436.823 24.6766   6
  -3  34   4 441.022 26.1257  26
   3  34  -4 434.170 25.7557   5
  -3  34   3-5.37929 18.5159   6
   3  34  -3-17.7442 21.8612   5
  -3  34   3 15.4574 15.3243  28
  -3 -34   3 6.66036 20.8426  29
   3  34  -3 52.2560 16.4276  27
  -3  34   2 2271.84 77.7279   6
  -3  34   2 2038.84 75.1460  28
   3  34  -2 2385.83 80.1120   5
  -3 -34   2 2272.23 77.9606  29
   3  34  -2 2261.15 77.2184  27
   3  34  -1 304.848 25.9528  27
  -3  34   1 291.695 22.9221   6
   3 -34  -1 310.887 20.0056  29
  -3 -34   1 319.082 22.3671  29
  -3 -34   0 2383.93 81.2513  29
   3  34   0 2512.36 84.7560  27
   3 -34   0 2542.50 82.6971  29
   3  34   1 30.7812 25.1787  27
   3 -34   1 4.57896 19.6442  29
   3  34   1-26.4779 23.5604   5
  -3  34  -1 9.83350 13.9820  32
   3  34   2 111.518 21.2782   5
   3 -34   2 153.240 21.4261  29
  -3  34  -2 130.807 16.2306  32
   3  34   2 146.260 26.4618  27
   3 -34   3 363.742 25.4023  29
   3  34   3 388.676 25.7570  28
   3  34   3 373.764 28.3465  27
   3 -34   4 123.576 19.0474  29
   3  34   4 116.807 17.9665  28
   3 -34   5 42.0591 11.1495  21
   3 -34   5 37.3757 14.4302  29
   3  34   5 19.7222 13.1053  28
  -3  35   7-9.88955 6.46277  26
  -3  35   6 1092.91 38.4366  26
  -3  35   6 1041.78 37.6720  25
  -3 -35   5 11.7487 15.4373  29
  -3  35   5 3.81836 14.4985  26
  -3 -35   4 31.8606 18.7978  29
  -3  35   4 27.3151 15.3431   6
  -3  35   4 31.9222 16.9880  26
   3  35  -4 39.3059 16.9827   5
  -3  35   3 1194.79 47.0556   6
   3  35  -3 1320.79 48.5223   5
  -3 -35   3 1219.82 47.7036  29
  -3  35   2 698.519 32.9314   6
   3  35  -2 791.325 36.1299   5
  -3 -35   2 750.787 33.0475  29
   3  35  -2 737.690 32.4963  27
   3 -35  -1 5.17537 13.8820  29
  -3  35   1-8.76042 16.8648   6
   3  35  -1-21.2227 22.6862   5
  -3 -35   1 9.01447 16.3584  29
   3  35  -1-8.33729 20.4202  27
   3  35   0 19.0675 22.4548  27
   3 -35   0 6.76116 16.4532  29
  -3  35  -1 66.4642 12.6413  32
   3  35   1 68.9805 21.9300   5
   3  35   1 59.2313 22.2694  28
   3 -35   1 70.0918 17.9655  29
   3  35   1 31.6515 22.9692  27
  -3  35  -2 26.7142 12.3722  32
   3  35   2 27.1475 18.6707   5
   3 -35   2 19.0536 18.6093  29
   3  35   2 42.9365 22.8048  27
  -3  35  -3 238.358 17.2467  32
   3  35   3 291.562 24.9810  27
   3  35   3 300.649 22.3504  28
   3  35   4 742.246 29.7741  28
   3 -35   4 788.449 29.9720  29
   3 -35   5 1071.89 33.8181  21
   3  35   5 1120.04 34.7801  28
  -3  36   6 55.0811 9.32426  26
  -3  36   6 44.4943 7.54998  25
  -3 -36   5 68.6595 14.5842  29
  -3  36   5 55.3105 12.9066  26
  -3 -36   4 236.914 18.6777  29
  -3  36   4 226.546 17.9099  26
  -3  36   4 219.160 17.1697   6
   3  36  -4 205.392 17.0159   5
  -3  36   3 725.536 32.3239  26
  -3  36   3 725.609 31.8085   6
  -3 -36   3 772.122 32.1044  29
   3  36  -3 796.079 33.3924   5
  -3 -36   2 139.655 17.7798  29
   3  36  -2 179.201 21.5164   5
   3  36  -2 169.316 17.6815  27
  -3  36   2 166.237 17.9688   6
  -3 -36   1 440.802 23.3663  29
   3  36  -1 523.958 28.8992   5
   3  36  -1 499.414 26.2648  27
   3  36   0 28.4166 20.6379   5
   3 -36   0 38.0918 15.0768  29
   3  36   0 42.3956 20.3063  27
   3 -36   1 867.608 36.6190  29
   3  36   1 966.736 39.1875  28
   3  36   1 939.285 38.8640   5
   3  36   1 917.632 39.1945  27
   3 -36   2 89.2900 17.9084  29
   3  36   2 69.9996 16.9021   5
   3  36   2 77.6071 20.6000  27
   3 -36   3 99.1939 16.5371  29
   3  36   3 74.4247 17.0840  28
   3  36   3 98.0536 19.3038  27
   3  36   4 444.738 21.7759  28
   3 -36   4 458.031 21.8565  29
   3 -36   5 45.0821 6.74258  21
  -3  37   5-14.0100 10.0061  26
  -3 -37   5-22.7944 11.2023  29
  -3  37   5-11.5522 8.80918  25
  -3  37   4 285.266 17.4060  26
  -3 -37   4 310.626 17.9789  29
  -3 -37   3 220.132 17.3993  29
   3  37  -3 215.642 18.4343   5
  -3  37   3 249.084 17.6035  26
   3  37  -2 2911.96 100.389  27
  -3 -37   2 3056.70 101.253  29
  -3 -37   1 25.0475 12.5240  29
   3  37  -1 18.7959 16.0465  27
   3  37   0 2441.49 83.5196  27
   3 -37   0 2382.06 81.8942  29
   3  37   0 2465.03 84.1539  28
   3  37   0 2576.72 84.6206   5
   3  37   1 18.9812 17.3983   5
   3 -37   1 15.5796 14.5065  29
   3  37   1 21.7757 17.6928  28
   3  37   1 35.8470 18.2337  27
   3 -37   2 552.867 25.7346  29
   3  37   2 571.017 27.6402  27
   3 -37   3 80.6232 14.0997  29
   3  37   3 53.2614 14.8384  28
   3 -37   4 494.259 21.5789  29
   3  37   4 490.219 21.1260  28
  -3 -38   5 175.101 10.7383  29
  -3  38   5 166.424 10.0983  26
  -3 -38   4 87.5031 11.9407  29
  -3  38   4 86.0935 11.1173  26
  -3  38   3 860.413 32.6985  26
  -3 -38   3 866.227 32.4131  29
  -3 -38   2 19.5050 11.4790  29
   3  38  -2 8.02486 15.4527   5
  -3  38   2 4.83606 12.8197  26
   3  38  -1 3603.75 117.872  27
   3  38   0 381.926 22.6827   5
   3  38   0 378.625 22.2514  28
   3  38   0 376.080 20.9877  27
   3 -38   1 49.5369 12.6473  29
   3  38   1 45.0283 16.0111  28
   3  38   1 59.1658 15.8020  27
   3 -38   2-5.41318 12.4819  29
   3 -38   3 35.1854 12.1068  29
   3  38   3 35.3324 12.1279  28
   3 -38   4-0.53558 5.85883  21
   3  38   4 15.3177 7.97593  28
  -3 -39   4 265.611 12.7583  29
  -3  39   4 249.236 12.3234  26
  -3 -39   3 398.855 17.9503  29
  -3  39   3 438.411 18.3118  26
  -3 -39   2 194.867 12.1139  29
  -3  39   2 200.456 13.9765  26
   3  39  -1 438.148 21.3123  28
   3  39   0 26.7421 13.7418  28
   3  39   0 25.2566 12.1678  27
   3  39   1 391.268 20.0654  28
   3  39   3 554.798 21.6479  28
  -3  40   3-7.64846 6.64448  26
   3  40  -3 5.62548 6.89461  28
  -3  40   2 86.7086 9.05331  26
   3  40  -2 90.3159 10.3109  28
   3  40  -1 497.096 19.9879  28
  -3  40   1 408.550 18.0228  26
   3  40   0 130.929 12.6815  28
   3  40   1 27.7578 10.6440  28
   3  41  -1 730.954 26.1654  28
   3  41   0 684.790 24.9771  28
   3  41   1 45.6477 7.60105  28
  -4   0  12 2254.30 75.9120  24
  -4   0  11-0.80527 19.1818  24
  -4   0  10 6967.41 227.954  24
  -4   0   9 34.4139 36.8113  10
  -4   0   9 12.2893 21.9336  31
  -4   0   9 19.0721 22.8666  24
  -4   0   8 20.5969 42.3741  10
  -4   0   8 15.1168 20.5297  31
  -4   0   8 41.7032 19.8866  25
  -4   0   8 15.1634 21.1140  24
  -4   0   7 30.2024 30.0149  11
  -4   0   7 17.9249 17.2170  32
  -4   0   7 8.22404 17.5460  31
  -4   0   7 36.2968 16.7776  25
   4   0  -6 13.9167 27.7513   3
  -4   0   6 31.4884 26.8558  11
  -4   0   6 30.0958 15.0125  31
  -4   0   6 29.9600 13.3353  25
  -4   0   6 35.2179 14.4214  32
  -4   0   5-21.5108 28.0670  11
   4   0  -5-18.6453 31.5129   3
   4   0  -4 1579.90 72.2507   3
   4   0  -3 13.2520 35.7006   3
   4   0  -2 616.576 45.1139   3
   4   0  -1 41.3601 32.7450   7
   4   0   0 19369.8 596.548   4
   4   0   0 18684.0 596.457   7
   4   0   0 18175.2 586.257  12
   4   0   1 14.0529 30.9506   7
   4   0   1 24.1072 25.8575   4
   4   0   1-0.67176 12.6006  12
   4   0   2 196.582 25.9311   4
   4   0   3-4.31725 30.4055   9
   4   0   4-1.14530 13.7028  21
   4   0   4-6.61243 15.3018  17
   4   0   4 20.0155 33.5954   9
   4   0   4 7.16446 13.9050   8
   4   0   4 1.76061 16.0480  13
   4   0   4 5.10238 15.4061  23
   4   0   5 11.1150 12.1831  22
   4   0   5 11.4119 16.0161  21
   4   0   5-0.77201 17.5939  17
   4   0   5-6.74693 14.1545  16
   4   0   5 18.4207 16.0125   8
   4   0   5 26.0150 17.3426  13
   4   0   5-28.4094 33.6333   9
   4   0   5 11.2262 17.9502  23
   4   0   6 21106.1 666.740  22
   4   0   6 21076.1 666.763  16
   4   0   6 19016.1 690.648   9
   4   0   6 20832.7 668.206   8
   4   0   6 21072.5 667.745  13
   4   0   6 20581.3 667.109  17
   4   0   7-16.0726 22.3674  17
   4   0   7-16.9260 36.7522   9
   4   0   7 22.2958 16.6479  16
   4   0   7 51.1594 25.1338  13
   4   0   8 12721.1 406.008  15
   4   0   8 12429.9 405.508  13
   4   0   9-14.2120 25.1763  15
   4   0   9 14.5296 15.8714  14
   4   0   9 10.1138 22.6825  23
   4   0   9-7.70888 23.7034  13
   4   0  10 1294.65 46.5149  15
   4   0  10 1240.73 46.5934  23
   4   0  10 1192.15 47.3569  13
  -4  -1  12 11.7037 12.4372  24
  -4   1  12-2.07846 12.7783  24
  -4  -1  11 2383.27 81.5730  24
  -4   1  11 2325.74 81.7600  24
  -4  -1  10 194.540 24.0698  24
  -4   1  10 156.926 25.0209  24
  -4   1  10 144.628 19.2286  23
  -4  -1   9 1740.99 88.8356  10
  -4   1   9 1735.88 89.7131  10
  -4   1   9 1727.13 66.2772  31
  -4  -1   9 1758.26 66.2680  24
  -4   1   9 1809.17 66.6040  24
  -4  -1   9 1823.25 66.7018  31
  -4  -1   8 220.819 22.8664  25
  -4  -1   8 140.971 44.1531  10
  -4   1   8 167.862 45.6809  10
  -4   1   8 188.488 22.7219  31
  -4   1   8 204.045 22.9682  25
  -4  -1   8 208.718 23.7433  24
  -4   1   8 187.468 23.8444  24
  -4  -1   8 204.192 23.1664  31
  -4   1   7 8.34699 29.3990  11
  -4  -1   7-19.4533 27.5084  11
  -4  -1   7-27.4576 17.7254  31
  -4   1   7 8.25317 17.9369  31
  -4  -1   7-0.90457 15.9716  25
  -4  -1   7 14.2632 17.7671  32
  -4   1   7 16.3952 16.4493  25
  -4   1   7 16.7815 17.6320  32
  -4   1   6 41.5694 28.6766  11
  -4  -1   6 40.5624 26.5803  11
  -4  -1   6 10.7262 14.5382  32
  -4   1   6 11.3288 14.1049  31
   4   1  -6-1.59496 29.7727   3
   4  -1  -6 65.0801 29.5681   3
  -4  -1   6 34.3120 13.6853  25
  -4   1   6 6.48784 13.2566  25
  -4  -1   6 32.0563 14.2263  31
  -4   1   6 19.1882 14.4855  32
  -4  -1   5 2044.57 88.2827  11
  -4   1   5 2175.09 90.4671  11
   4   1  -5 2229.91 90.9638   3
   4  -1  -5 2232.23 89.8112   3
   4  -1  -4 1235.03 60.8691   3
   4   1  -4 1170.53 62.5174   3
   4  -1  -3 17511.0 570.558   3
   4   1  -3 17530.3 571.278   3
   4   1  -2 1216.38 63.6775   3
   4  -1  -2 1349.37 63.3140   3
   4   1  -1 3411.67 125.483   7
   4  -1  -1 3468.90 125.300   7
   4  -1   0 1496.07 63.5343   4
   4  -1   0 1519.11 64.2391   7
   4   1   0 1401.22 64.2808   7
   4  -1   0 1454.31 49.8733  12
   4   1   0 1404.44 64.7208   3
   4   1   1 48948.2 1544.51   4
   4  -1   1 48447.2 1544.59   4
   4  -1   1 48475.1 1546.39   7
   4   1   1 48132.8 1546.51   7
   4  -1   1 48230.9 1535.87  12
   4  -1   2 324.273 29.3172   4
   4   1   2 351.461 29.0651   4
   4  -1   3 9426.77 312.314   9
   4   1   3 9099.86 312.040   9
   4   1   4 919.459 36.0475   8
   4   1   4 978.514 36.5454  21
   4  -1   4 963.891 36.7797  21
   4   1   4 934.491 57.5226   9
   4  -1   4 864.609 36.1429   8
   4  -1   4 972.354 36.9829  13
   4  -1   4 874.698 55.3912   9
   4   1   4 943.511 36.8074  23
   4  -1   4 899.216 36.6293  23
   4   1   4 946.213 36.7036  17
   4   1   5 578.292 25.7080  22
   4  -1   5 593.246 26.1441  22
   4   1   5 586.053 28.6299  21
   4  -1   5 598.546 28.5656  21
   4  -1   5 588.655 28.9477  17
   4   1   5 593.114 26.7887  16
   4   1   5 518.345 49.0464   9
   4  -1   5 549.997 49.7869   9
   4  -1   5 620.873 27.4699  16
   4  -1   5 573.720 28.1825   8
   4   1   5 572.590 28.1407   8
   4  -1   5 581.139 29.2506  13
   4  -1   5 576.651 29.2019  23
   4   1   5 621.898 28.7170  17
   4  -1   6 90.5696 17.3818  16
   4   1   6 110.417 13.9155  22
   4  -1   6 82.9874 14.1569  22
   4  -1   6 110.584 19.6934   8
   4  -1   6 128.257 39.5293   9
   4  -1   6 101.083 21.3223  17
   4   1   6 90.7101 37.5706   9
   4   1   6 78.8672 16.7526  16
   4   1   6 112.775 20.1406   8
   4  -1   6 75.0392 22.7112  13
   4   1   6 81.6519 23.0850  13
   4   1   6 109.883 21.2970  17
   4  -1   6 69.4784 22.5956  23
   4  -1   7 16.9795 11.6643  22
   4  -1   7 33.6547 36.5473   9
   4   1   7 41.1201 21.9236  17
   4  -1   7 34.7379 22.8838  17
   4   1   7 46.9532 16.1674  16
   4  -1   7 41.2238 17.5595  16
   4  -1   7 41.7094 25.2719  13
   4   1   7 22.2768 25.1081  13
   4   1   7-39.6565 38.4059   9
   4  -1   8 138.173 16.4574  16
   4   1   8 148.646 30.8697  15
   4  -1   8 189.138 28.0375  13
   4   1   8 138.592 27.3495  13
   4   1   8 166.803 27.2830  23
   4  -1   8 170.054 24.1682  17
   4   1   9 129.708 16.7953  14
   4   1   9 181.519 26.6784  15
   4  -1   9 133.885 26.1781  15
   4  -1   9 165.584 25.4624  13
   4   1   9 142.110 25.2859  13
   4   1   9 151.860 24.1395  23
   4   1  10 284.313 21.3219  15
   4  -1  10 303.250 21.7130  15
   4  -1  10 296.026 22.4695  13
   4   1  10 278.961 22.8998  13
   4   1  10 294.273 21.4872  23
   4  -1  10 291.149 22.0261  23
  -4   2  12 361.244 19.3449  24
  -4   2  11 308.239 23.8381  24
  -4  -2  11 334.188 23.4971  24
  -4  -2  11 304.813 19.4235  23
  -4  -2  10 1005.52 41.7466  24
  -4   2  10 954.739 42.7490  24
  -4   2  10 912.297 37.1426  23
  -4  -2   9 1963.20 96.1720  10
  -4  -2   9 2053.52 72.8710  31
  -4   2   9 1953.24 72.3069  25
  -4  -2   9 1965.66 72.5422  24
  -4   2   9 1959.98 72.9673  24
  -4  -2   8 2360.16 87.1790  31
  -4   2   8 2391.61 86.6962  25
  -4  -2   8 2649.73 113.521  10
  -4  -2   8 2655.40 87.5112  24
  -4   2   7 977.337 61.2507  11
  -4  -2   7 1009.15 56.6993  11
  -4  -2   7 1079.74 41.7375  31
  -4   2   7 1065.42 42.5058  32
  -4  -2   7 1012.54 42.8691  32
   4   2  -7 1006.88 55.9652   3
  -4  -2   7 1067.39 41.4004  25
  -4   2   7 1015.53 41.3268  25
  -4   2   7 1008.37 39.9210  30
  -4   2   6 39.1609 29.8142  11
  -4  -2   6 27.6949 26.3127  11
  -4   2   6 44.1905 14.5520  32
  -4  -2   6 45.6419 15.0660  32
  -4   2   6 24.9751 13.8007  30
   4   2  -6 16.5377 30.6835   3
  -4  -2   6 20.6723 13.3135  25
  -4   2   6 43.1319 13.9563  25
  -4  -2   6 26.5271 14.8583  31
  -4  -2   5 4093.70 153.443  11
  -4   2   5 4188.38 155.916  11
   4   2  -5 4519.25 157.031   3
   4  -2  -5 4293.54 153.781   3
   4   2  -4 2387.16 94.7205   3
   4  -2  -4 2170.67 90.4068   3
   4   2  -3 5715.48 195.981   3
   4  -2  -3 5506.75 193.824   3
   4   2  -2 263.199 40.3961   3
   4  -2  -2 248.752 37.7162   3
   4  -2  -1 7129.44 240.642   7
   4   2   0 500.957 40.8891   3
   4  -2   0 478.531 37.8863   4
   4  -2   0 458.138 36.4478   7
   4  -2   0 447.961 20.4389  12
   4   2   1 26032.7 819.013   4
   4  -2   1 25703.2 819.593   4
   4  -2   1 25812.1 821.302   7
   4  -2   1 25230.1 810.390  12
   4   2   2 701.515 37.1138   4
   4  -2   3 92.8203 31.1225   9
   4   2   4 1870.98 65.1528  21
   4  -2   4 1979.25 65.6318  21
   4  -2   4 1816.55 64.6809   8
   4  -2   4 1882.15 64.8618  16
   4  -2   4 1886.21 65.1852  23
   4  -2   4 1864.23 65.5599  13
   4   2   4 1837.37 64.8764  17
   4  -2   4 1826.24 84.1479   9
   4   2   5 4095.33 133.693  22
   4  -2   5 4219.08 134.348  22
   4  -2   5 4175.23 135.319  21
   4  -2   5 4027.21 134.506  17
   4   2   5 3949.07 132.996  18
   4  -2   5 4125.55 134.129  16
   4  -2   5 3980.32 134.591   8
   4   2   5 3978.66 134.188  17
   4  -2   5 4068.74 134.929  13
   4  -2   5 4088.08 134.550  23
   4   2   5 3992.25 133.550  16
   4  -2   5 4058.16 155.981   9
   4  -2   6 5396.37 181.016  22
   4  -2   6 5482.34 182.470   8
   4  -2   6 5427.67 181.885  17
   4  -2   6 5653.22 207.865   9
   4  -2   6 5621.86 181.413  16
   4  -2   6 5763.22 182.488  13
   4  -2   6 5574.66 182.276  23
   4   2   6 5551.71 181.751  17
   4   2   6 5628.71 180.805  16
   4   2   6 5395.59 180.400  22
   4  -2   7 634.667 55.7663   9
   4  -2   7 690.179 31.7036  16
   4   2   7 766.230 37.2283  23
   4  -2   7 710.167 34.8614  17
   4   2   7 654.960 29.7717  16
   4  -2   7 646.346 36.2568  13
   4  -2   7 720.540 36.5123  23
   4   2   7 713.975 34.3666  17
   4  -2   7 668.293 28.9441  22
   4  -2   8 153.842 17.6586  16
   4  -2   8 121.502 23.6473  17
   4   2   8 134.911 30.7083  15
   4   2   8 136.829 26.0725  23
   4  -2   8 130.212 26.8955  13
   4   2   9 17.7752 22.4870  23
   4   2   9 18.0408 14.3336  14
   4   2   9 26.0514 25.0098  15
   4  -2   9 13.4155 23.6539  13
   4  -2   9 8.83396 25.0183  15
   4  -2  10 273.099 20.6498  15
   4   2  10 275.641 21.6502  15
   4  -2  10 244.122 15.7147  14
   4  -2  10 290.425 21.8396  13
   4   2  10 290.752 20.4746  23
  -4  -3  12 172.522 13.8969  13
  -4   3  12 155.109 14.1858  24
  -4  -3  11 2004.23 67.4067  24
  -4   3  11 1997.55 67.5249  24
  -4   3  10 475.572 30.5387  24
  -4  -3  10 474.862 29.2099  24
  -4  -3   9 46.5823 37.6003  10
  -4  -3   9 25.6961 21.8325  31
  -4   3   9 3.77717 20.7765  25
  -4  -3   9 30.5222 22.3655  24
  -4   3   9 22.6011 23.0770  24
  -4  -3   8 341.218 46.9938  10
  -4  -3   8 239.581 24.6942  31
  -4   3   8 275.891 21.4526  30
  -4   3   8 291.275 24.9461  25
  -4  -3   8 291.911 24.8414  24
  -4  -3   7 14.3961 17.2428  32
  -4   3   7 4.44338 31.6007  11
  -4   3   7 34.2448 16.1452  30
  -4  -3   7 19.5317 16.3335  31
   4   3  -7 29.8783 29.6344   3
  -4  -3   7 27.6666 17.5993  24
  -4  -3   7 46.3457 17.0314  25
  -4   3   7 25.8454 16.4104  25
   4  -3  -7 18.3159 24.0757   4
  -4   3   6 1783.41 82.9069  11
  -4  -3   6 1913.20 78.2263  11
  -4  -3   6 1840.11 63.0645  25
   4   3  -6 2062.13 83.7148   3
  -4   3   6 1788.22 63.1621  25
  -4  -3   6 1775.76 64.2464  32
  -4   3   6 1736.69 63.8481  32
  -4  -3   6 1794.47 63.6350  31
  -4  -3   5 641.332 41.3673  11
  -4   3   5 640.962 46.7649  11
   4   3  -5 714.961 49.3658   3
   4   3  -4 152.420 38.7784   3
   4  -3  -4 208.223 33.7288   3
   4   3  -3 468.622 43.7625   3
   4  -3  -3 482.460 41.0554   3
   4   3  -2 1215.13 58.4991   3
   4   3  -2 1030.51 39.1059   5
   4  -3  -1 1495.70 64.7779   7
   4   3  -1 1358.19 49.3523   5
   4  -3  -1 1484.67 63.6205   4
   4   3   0 1374.79 60.5909   3
   4  -3   0 1287.05 42.6286  12
   4  -3   0 1277.78 56.9607   7
   4  -3   1 2514.53 92.7682   4
   4  -3   1 2503.64 80.7015  12
   4  -3   1 2586.38 94.4105   7
   4   3   1 2340.60 80.5774  12
   4   3   1 2321.44 89.8903   4
   4   3   2 2801.50 99.7565   4
   4  -3   3 59.8006 28.9269   9
   4   3   4 280.094 18.2806  21
   4  -3   4 258.338 18.3980  21
   4  -3   4 259.437 17.3811   8
   4   3   4 267.364 19.2728  17
   4  -3   4 258.288 18.3889  16
   4  -3   4 267.417 19.9264  13
   4  -3   4 258.059 19.0248  23
   4  -3   5 682.675 30.3040  21
   4   3   5 633.285 29.6062  17
   4  -3   5 554.121 48.4562   9
   4  -3   5 647.794 28.9431  16
   4  -3   5 596.770 28.6633   8
   4  -3   5 642.439 30.7029  13
   4  -3   5 601.824 29.9422  23
   4   3   5 638.852 25.8880  18
   4   3   5 586.477 27.1642  16
   4   3   5 645.151 26.6042  22
   4  -3   6 8709.61 267.581  22
   4  -3   6 8390.89 268.065  13
   4  -3   6 7990.58 267.545  17
   4   3   6 7833.19 266.223  16
   4  -3   6 8187.55 268.324   8
   4  -3   6 8025.31 292.112   9
   4  -3   6 8340.33 267.367  16
   4   3   6 8387.21 267.549  17
   4   3   6 8333.32 267.975  23
   4  -3   6 8258.54 267.949  23
   4   3   6 8242.92 266.343  22
   4  -3   7 3452.54 116.771  22
   4  -3   7 3125.09 142.727   9
   4  -3   7 3441.84 117.694  16
   4  -3   7 3583.76 119.694  13
   4   3   7 3645.71 119.550  23
   4  -3   7 3488.64 119.340  23
   4  -3   7 3551.16 118.980  17
   4   3   8 587.567 33.6216  23
   4  -3   8 551.246 32.3990  17
   4  -3   8 540.361 27.7873  16
   4   3   8 591.086 37.0447  15
   4  -3   8 609.831 34.4481  13
   4  -3   8 567.276 34.7258  23
   4   3   9 2248.46 78.9157  15
   4  -3   9 2255.43 78.6571  15
   4   3   9 2079.07 74.5621  14
   4  -3   9 2237.20 78.2564  13
   4   3   9 2236.53 77.7384  23
   4  -3  10 266.532 21.6511  13
   4  -3  10 302.590 20.6658  15
   4   3  10 316.217 21.5776  15
   4  -3  10 261.688 16.5641  14
  -4   4  12 143.235 14.2514  13
  -4   4  12 145.141 14.5987  24
  -4  -4  12 165.502 13.6235  13
  -4   4  11-2.00052 18.5222  24
  -4  -4  11 25.5995 17.8630  24
  -4  -4  11-0.31112 16.6721  23
  -4  -4  10 1070.32 45.7044  24
  -4   4  10 1141.83 46.8497  24
  -4  -4   9 534.078 50.1373  10
  -4   4   9 368.795 47.5828  10
  -4  -4   9 472.520 28.8195  31
  -4   4   9 408.449 25.3450  30
  -4   4   9 471.708 28.9514  25
  -4  -4   9 456.819 29.0135  24
  -4   4   9 482.450 30.6815  24
  -4  -4   8 55.1046 40.1848  10
  -4   4   8 28.3809 39.8179  10
  -4  -4   8 63.1397 20.7463  31
  -4   4   8 63.2880 20.8191  25
  -4  -4   8 60.1702 20.9388  24
  -4   4   8 70.8239 18.6013  30
  -4  -4   7 60.6157 17.5456  31
  -4   4   7 110.035 34.9840  11
  -4   4   7 63.5695 17.4451  30
  -4   4   7 81.4761 18.0751  31
   4   4  -7 105.766 32.7295   3
  -4   4   7 96.5249 18.1207  25
  -4  -4   7 82.3753 17.8851  24
  -4   4   6 362.068 40.2225  11
  -4  -4   6 260.131 30.0489  11
  -4  -4   6 272.514 18.1114  25
  -4  -4   6 278.022 19.0600  31
  -4   4   6 261.751 19.8624  31
   4   4  -6 293.411 38.8854   3
  -4   4   6 313.057 19.6096  26
  -4  -4   6 271.759 19.8290  32
  -4   4   6 252.791 18.7302  25
   4  -4  -6 176.066 29.1332   4
  -4   4   6 248.072 19.6149  32
  -4  -4   5 2570.94 99.0057  11
  -4   4   5 2537.69 104.523  11
  -4   4   5 2496.48 86.4052  32
   4   4  -4 3665.02 137.681   3
   4   4  -3 4223.31 137.004   3
   4   4  -3 3518.48 117.876   5
   4   4  -2 1837.75 79.7405   3
   4   4  -2 1825.51 63.1667   5
   4  -4  -2 1922.74 77.4037   4
   4   4  -1 46.7068 15.8630   5
   4  -4  -1 87.2028 33.5023   4
   4  -4  -1 51.9361 32.2310   7
   4   4  -1 67.9553 31.5257   7
   4   4   0 5847.52 189.095   3
   4  -4   0 5715.85 187.806   7
   4   4   0 5462.34 188.093   7
   4  -4   0 5659.25 176.539  12
   4   4   0 5194.00 176.442  12
   4   4   1 2991.62 114.180   3
   4   4   1 3040.70 111.457   4
   4  -4   1 3271.73 115.064   4
   4  -4   1 3275.47 116.488   7
   4   4   1 3162.45 116.167   7
   4   4   2 2466.64 88.7638   4
   4  -4   3 14.2417 28.6672   9
   4  -4   4 1648.82 57.4719  21
   4  -4   4 1558.63 75.1321   9
   4  -4   4 1591.55 56.9800  23
   4  -4   4 1622.05 57.1290  17
   4  -4   4 1636.17 57.0304  16
   4  -4   4 1586.77 56.5360   8
   4   4   4 1518.98 56.5429   8
   4  -4   4 1601.27 57.1161  13
   4   4   4 1669.45 57.7416  13
   4   4   4 1636.13 57.3960  23
   4  -4   5 596.578 28.3238  21
   4   4   5 521.260 23.7785  18
   4  -4   5 561.483 28.3314  23
   4  -4   5 602.841 28.4398  13
   4   4   5 553.915 25.0247  16
   4  -4   5 572.959 27.1512  16
   4  -4   5 559.817 26.8161   8
   4   4   5 533.460 28.3398  23
   4   4   5 561.296 29.1730  13
   4   4   5 549.779 27.5743   8
   4   4   5 535.783 24.2582  22
   4  -4   6 5892.55 183.446  22
   4  -4   6 5474.71 207.734   9
   4  -4   6 5559.10 184.033   8
   4  -4   6 5552.80 183.171  16
   4  -4   6 5624.23 183.997  13
   4   4   6 5531.44 184.077  13
   4   4   6 5593.38 183.864  23
   4  -4   6 5558.54 183.778  23
   4   4   6 5173.99 207.505   9
   4   4   6 5497.28 181.819  22
   4   4   7 1555.39 87.7099   9
   4  -4   7 1635.30 60.9555  22
   4  -4   7 1844.60 65.2414  21
   4  -4   7 1492.77 85.5563   9
   4  -4   7 1685.87 64.1438  17
   4  -4   7 1772.07 62.7251  16
   4  -4   7 1774.57 65.1497  13
   4   4   7 1776.21 65.2087  23
   4  -4   7 1731.10 65.1293  23
   4  -4   8 670.582 35.4590  17
   4   4   8 727.100 39.9614  15
   4   4   8 711.864 31.3698  14
   4   4   8 732.387 36.4631  23
   4  -4   8 698.779 37.0594  13
   4  -4   8 683.227 37.2535  23
   4  -4   8 662.795 31.5120  16
   4  -4   9 888.447 40.9432  23
   4   4   9 851.641 41.2552  15
   4  -4   9 908.675 41.1714  15
   4  -4   9 936.809 40.0024  13
   4   4   9 892.547 39.1299  23
   4   4  10 271.519 20.6540  15
   4  -4  10 255.730 16.5014  14
   4  -4  10 257.111 20.1686  15
   4  -4  10 281.605 20.7162  13
  -4  -5  12 432.012 19.2593  13
  -4   5  12 413.837 19.4806  13
  -4  -5  11 106.040 18.9802  24
  -4   5  11 73.0108 18.9432  24
  -4  -5  11 81.6507 17.4617  23
  -4  -5  10 83.9399 21.3772  24
  -4   5  10 81.8243 23.8812  24
  -4   5   9 9.17276 17.9752  30
  -4  -5   9 75.5580 36.7807  10
  -4   5   9 73.2439 38.9209  10
  -4  -5   9 1.04662 21.4019  24
  -4  -5   9 1.06429 20.6547  31
  -4   5   9 18.2915 22.0036  31
  -4   5   9 16.2679 21.3137  25
  -4   5   9-7.19684 23.0511  24
  -4   5   8 523.497 31.1734  32
  -4   5   8 573.381 54.5994  10
  -4  -5   8 583.903 30.8958  31
  -4   5   8 559.302 31.2893  31
  -4   5   8 523.722 29.0525  30
  -4  -5   8 592.230 53.4695  10
  -4   5   8 567.110 30.6035  25
  -4  -5   8 583.501 30.6083  24
  -4   5   7 542.098 50.6982  11
  -4  -5   7 562.866 28.7862  31
   4   5  -7 606.381 46.6434   3
  -4   5   7 611.825 29.2209  30
  -4   5   7 614.130 29.6468  31
  -4   5   7 577.538 28.9669  25
  -4  -5   7 551.713 28.4702  24
  -4   5   6 947.993 57.9795  11
  -4  -5   6 880.846 47.4998  11
   4   5  -6 938.671 56.9181   3
  -4  -5   6 924.909 37.3947  32
  -4  -5   6 907.724 36.4793  31
  -4   5   6 895.308 36.2063  31
   4  -5  -6 963.316 50.0702   4
  -4   5   6 913.640 36.1292  25
  -4  -5   6 874.065 35.5920  24
  -4   5   6 924.952 36.5939  26
  -4  -5   5 1473.99 65.8182  11
   4  -5  -5 1559.39 68.3511   4
   4   5  -5 1547.95 73.8087   3
  -4   5   5 1535.63 54.6653  32
   4   5  -4 1235.91 64.5600   3
   4  -5  -4 1133.38 56.8912   4
   4   5  -3 541.819 25.4162   5
   4  -5  -3 591.867 41.2869   4
   4   5  -2 234.516 19.6742   5
   4   5  -2 275.612 40.9736   3
   4  -5  -2 262.516 34.3582   4
   4   5  -1 105.755 17.6883   5
   4  -5  -1 125.831 32.5182   7
   4   5  -1 100.720 32.9923   7
   4  -5  -1 87.6367 32.1099   4
   4   5   0 9946.79 312.491   3
   4  -5   0 9505.07 310.745   7
   4   5   0 9625.72 311.315   7
   4  -5   0 9481.00 300.391  12
   4   5   0 9133.10 300.394  12
   4  -5   1 720.928 44.3740   7
   4   5   1 805.514 45.6871   7
   4   5   1 719.600 30.7224   5
   4  -5   1 723.983 43.8342   4
   4   5   2 906.486 40.5583   4
   4  -5   3 10304.1 337.156   9
   4   5   3 9805.54 336.940   9
   4  -5   4 76.7782 30.7410   9
   4  -5   4 58.4954 14.7105  21
   4  -5   4 71.8413 16.4415  17
   4   5   4 84.0337 33.4778   9
   4  -5   4 72.8481 15.4875  16
   4  -5   4 69.8958 13.5069   8
   4  -5   4 58.3118 16.6684  13
   4   5   4 48.2397 15.7994  13
   4   5   4 75.6069 16.7736  23
   4  -5   4 56.0348 16.0806  23
   4   5   4 54.1797 14.3086   8
   4   5   5 3726.15 122.482  23
   4  -5   5 3874.70 123.344  21
   4   5   5 3671.59 144.964   9
   4   5   5 3594.26 120.591  18
   4  -5   5 3819.95 122.340  16
   4  -5   5 3605.52 122.230   8
   4   5   5 3541.67 122.351   8
   4   5   5 3484.53 122.357  13
   4  -5   5 3695.26 122.617  13
   4  -5   5 3694.05 122.223  23
   4  -5   5 3652.02 142.756   9
   4   5   5 3669.68 121.044  22
   4  -5   6 1403.39 49.5923  22
   4  -5   6 1373.77 74.6881   9
   4   5   6 1240.44 74.0813   9
   4  -5   6 1291.41 50.0430  16
   4  -5   6 1323.36 51.5835  13
   4   5   6 1232.82 51.5702  13
   4   5   6 1337.42 51.6572  23
   4  -5   6 1278.77 51.2609  23
   4  -5   7 47.2150 14.3837  22
   4  -5   7 43.8990 22.1549  21
   4  -5   7 36.8537 23.8238  17
   4  -5   7 29.6271 34.9546   9
   4   5   7 42.2520 36.8734   9
   4  -5   7 41.1157 19.3597  16
   4  -5   7 18.5992 24.1754  13
   4   5   7 28.4684 24.9629  13
   4   5   7 31.4889 24.0230  23
   4  -5   7 35.5031 23.4992  23
   4  -5   8 476.543 26.5645  16
   4  -5   8 521.810 31.1419  17
   4   5   8 503.908 35.7111  15
   4   5   8 501.326 25.2191  14
   4   5   8 458.114 32.3045  13
   4  -5   8 507.436 32.3712  13
   4  -5   8 493.653 32.4484  23
   4   5   8 518.437 31.5685  23
   4   5   9 30.5136 24.7117  15
   4  -5   9 14.6139 24.2892  15
   4  -5   9 11.0127 22.5255  13
   4   5   9 19.2335 22.5411  13
   4   5   9 14.0160 20.9971  23
   4  -5   9 9.85687 23.7061  23
   4  -5  10 867.560 34.7250  15
   4   5  10 881.411 35.5141  13
   4  -5  10 936.068 35.7578  13
   4  -5  10 881.537 36.0676  23
   4  -5  10 834.347 33.1884  14
  -4  -6  12 60.9830 10.9987  13
  -4   6  12 61.9807 11.6451  13
  -4  -6  11 207.658 19.7747  24
  -4  -6  11 151.646 19.1541  23
  -4  -6  10 137.888 21.8146  24
  -4   6  10 120.664 23.6063  24
  -4  -6   9 615.821 51.5990  10
  -4   6   9 592.461 51.6115  10
  -4   6   9 644.497 31.2720  30
  -4  -6   9 573.302 31.9757  31
  -4   6   9 635.934 33.5797  25
  -4   6   9 672.574 34.7769  24
  -4   6   9 619.697 33.3851  31
  -4  -6   9 649.148 32.9845  24
  -4  -6   8 3803.60 155.522  10
  -4   6   8 3769.99 156.178  10
  -4   6   8 3942.30 133.748  32
  -4  -6   8 3895.89 132.556  31
  -4   6   8 4007.42 133.204  31
  -4   6   8 3796.77 131.969  30
  -4   6   8 3978.39 132.886  25
  -4  -6   8 4169.14 132.875  24
  -4   6   7 42.8962 17.4046  31
  -4   6   7 41.1280 36.5513  11
  -4  -6   7 40.5435 17.4285  31
  -4   6   7 24.9284 17.7590  32
  -4   6   7 38.0976 17.3368  25
   4   6  -7 113.942 34.5644   3
  -4  -6   7 36.3812 17.1904  24
  -4   6   7 31.0322 18.8875  30
  -4   6   6 4750.76 180.560  11
  -4  -6   6 4772.00 170.853  11
  -4  -6   6 4839.88 159.647  31
   4   6  -6 5347.52 180.322   3
  -4  -6   6 4754.03 160.570  32
  -4   6   6 4844.58 159.789  31
  -4   6   6 4980.86 159.873  26
   4  -6  -6 4975.09 173.632   4
  -4   6   6 4811.51 159.706  25
  -4  -6   6 4862.41 159.213  24
  -4  -6   5 5510.33 193.545  11
   4   6  -5 6108.91 202.235   3
  -4   6   5 5524.35 183.702  32
   4  -6  -5 5829.35 197.320   4
  -4   6   4 216.790 38.6185  11
   4   6  -4 210.260 16.8177   5
   4  -6  -4 234.936 31.2929   4
   4  -6  -3 500.629 39.3783   4
   4   6  -3 491.370 46.0013   2
   4   6  -3 472.329 24.1333   5
   4   6  -2 2799.19 103.964   2
   4   6  -2 2535.33 86.8767   5
   4  -6  -2 2738.19 101.520   4
   4   6  -1 4643.27 154.429   5
   4   6  -1 5175.88 166.919   7
   4  -6  -1 5306.93 166.757   7
   4  -6  -1 5077.23 167.463   4
   4  -6  -1 4762.07 153.466  12
   4   6  -1 4612.18 153.546  12
   4   6   0 5156.68 173.878   3
   4  -6   0 5256.78 172.398   7
   4   6   0 5144.06 172.844   7
   4  -6   0 5107.41 161.098  12
   4   6   0 4761.42 161.077  12
   4   6   1 686.039 42.4753   3
   4   6   1 699.578 30.7064   5
   4  -6   1 721.248 43.1276   7
   4   6   1 713.686 43.2483   7
   4  -6   1 729.526 44.5907   4
   4   6   2 306.055 20.1241   5
   4   6   2 262.406 22.6570   4
   4  -6   3 889.213 49.1334   9
   4   6   3 847.112 50.2697   9
   4  -6   4 4557.75 145.043  21
   4   6   4 4431.43 163.462   9
   4  -6   4 4485.57 162.062   9
   4  -6   4 4353.24 144.211  17
   4  -6   4 4569.80 144.608  16
   4  -6   4 4537.56 144.151   8
   4   6   4 4353.50 144.282   8
   4  -6   4 4446.92 144.320  13
   4   6   4 4128.06 144.117  13
   4  -6   4 4255.23 143.968  23
   4   6   4 4357.89 144.334  23
   4   6   5 8.75090 10.6803  22
   4  -6   5 53.1242 32.4517   9
   4  -6   5 16.7955 18.7431  13
   4  -6   5 11.1430 17.4122  21
   4   6   5 12.5640 11.1208  18
   4  -6   5 15.5818 16.9446  16
   4  -6   5 22.1367 15.0241   8
   4   6   5 21.0973 15.8598   8
   4   6   5 23.6280 18.8153  13
   4   6   5 2.24782 32.9419   9
   4  -6   5 20.7429 18.2485  17
   4   6   5 22.2116 18.4108  23
   4  -6   5 22.1994 18.4803  23
   4  -6   6 5399.75 207.347   9
   4   6   6 5314.48 208.540   9
   4  -6   6 5746.12 184.454  16
   4   6   6 5559.85 185.482  15
   4  -6   6 5696.68 184.630  13
   4   6   6 5456.00 184.667  13
   4   6   6 5691.56 184.711  23
   4  -6   6 5601.26 184.401  23
   4  -6   7 2142.16 74.3559  22
   4  -6   7 2123.32 77.3636  21
   4  -6   7 2083.05 75.4064  16
   4   6   7 2065.29 74.2844  14
   4  -6   7 2266.94 77.2937  13
   4   6   7 2145.62 77.5856  13
   4   6   7 2131.70 76.7666  23
   4  -6   7 2127.19 76.9103  23
   4  -6   8 24.5218 10.1770  22
   4  -6   8 24.6119 23.1316  17
   4  -6   8 40.2394 18.2530  16
   4   6   8 43.7623 29.1448  15
   4   6   8 36.3597 14.8339  14
   4  -6   8 46.9392 24.1081  13
   4   6   8 52.6733 24.7551  13
   4   6   8 35.4479 23.4250  23
   4  -6   8 48.5054 25.1507  23
   4  -6   9 138.815 24.4942  23
   4  -6   9 110.763 22.2376  17
   4  -6   9 164.345 24.8120  15
   4  -6   9 102.328 14.9796  16
   4   6   9 128.745 25.6914  15
   4  -6   9 119.867 22.5456  13
   4   6   9 113.166 21.5593  23
   4   6   9 148.725 23.5793  13
   4  -6  10 975.007 36.7906  15
   4  -6  10 1005.62 36.9036  13
   4   6  10 919.339 37.3905  13
   4  -6  10 1045.74 38.1520  23
  -4   7  12 646.200 24.8871  13
  -4  -7  12 643.753 24.3503  13
  -4  -7  11 33.3244 17.3427  24
  -4  -7  11 34.2026 17.7772  23
  -4  -7  10 487.368 28.9901  24
  -4  -7   9 360.813 43.3937  10
  -4   7   9 364.799 44.8181  10
  -4  -7   9 387.463 26.4186  24
  -4  -7   9 355.104 25.4964  31
  -4   7   9 361.022 27.1134  25
  -4   7   9 338.688 28.3919  24
  -4   7   9 347.018 26.4915  31
  -4   7   9 332.997 25.4971  30
  -4   7   8-0.53602 19.6590  31
  -4   7   8 1.16504 20.1087  32
  -4  -7   8-19.3106 35.4915  10
  -4   7   8 2.53966 36.4387  10
  -4  -7   8 13.7122 19.0755  31
  -4   7   8 12.2826 20.1106  25
  -4  -7   8 3.47803 19.5118  24
  -4   7   8-8.75844 20.6883  30
  -4   7   7 632.280 54.4517  11
   4   7  -7 791.846 52.9920   3
  -4   7   7 760.829 33.1296  32
  -4  -7   7 652.224 30.6900  31
  -4   7   7 702.459 32.3673  26
  -4   7   7 646.326 31.9518  31
  -4   7   7 642.469 32.6744  30
  -4   7   7 698.280 32.1664  25
  -4  -7   7 707.160 31.6565  24
  -4  -7   6 263.605 25.0340  11
  -4  -7   6 224.951 17.9560  31
  -4   7   6 234.182 18.6693  31
  -4   7   6 240.502 19.2320  26
   4   7  -6 248.101 40.2111   3
  -4  -7   6 232.488 17.2668  24
  -4   7   6 252.030 19.0126  25
   4  -7  -6 266.432 30.1572   4
  -4  -7   5 585.224 36.3080  11
  -4  -7   5 675.260 28.2255  32
   4  -7  -5 634.230 41.1464   4
   4   7  -4 11781.0 390.398   5
   4   7  -4 13091.7 407.882   2
   4  -7  -4 13297.6 405.082   4
  -4   7   4 13125.2 409.338  11
   4   7  -3 4134.76 148.618   2
   4  -7  -3 4255.88 145.920   4
   4   7  -3 3966.88 131.578   5
   4   7  -2 476.075 44.9822   2
   4  -7  -2 534.199 41.2334   4
   4   7  -2 487.083 24.0819   5
[truncated: 9,051,139 more chars]
